# Supplementary material for: Symbiont-induced odorant binding proteins mediate insect host hematopoiesis
Source: eLife. 2017 Jan 12;6:e19535. doi: 10.7554/eLife.19535 (PMC5231409; doi:10.7554/eLife.19535)
Supplement: Supplementary file 1. — DOI: http://dx.doi.org/10.7554/eLife.19535.028 [file elife-19535-supp1.xls]

## Sheet: Apo vs. WT (Log)
Feature ID	Glossina closest match	Drosophila closest match	Pediculus closest match	Experiment - Fold Change (normalized values)	Baggerley's test: Apo vs WT normalized values - FDR p-value correction	Apo - Gmm4 RNA-Seq - Unique gene reads	Apo - Gmm4 RNA-Seq - Total gene reads	Apo - Gmm4 RNA-Seq - TPM	Apo - Gmm3 RNA-Seq - Unique gene reads	Apo - Gmm3 RNA-Seq - Total gene reads	Apo - Gmm3 RNA-Seq - TPM	WT - Gmm2 RNA-Seq - Unique gene reads	WT - Gmm2 RNA-Seq - Total gene reads	WT - Gmm2 RNA-Seq - TPM	WT - Gmm1 RNA-Seq - Unique gene reads	WT - Gmm1 RNA-Seq - Total gene reads	WT - Gmm1 RNA-Seq - TPM	Sum TPM
GMOY004627-RA hypothetical protein|protein_coding|scf7180000648170:25440-26604:-1|	Osiris - integral to plasma membrane - biological process - molecular function	CG15188	No match	58.4285	0	761	761	14.3717	571	571	10.3233	45832	45832	718.258	48768	48768	720.871	1463.82
GMOY010496-RA hypothetical protein|protein_coding|scf7180000652149:7562-7891:1|	Unknown	Lcp65Ac	No match	54.0673	6.28337e-06	218	218	13.7732	221	221	13.3669	16764	16764	878.91	11854	11854	586.196	1492.25
GMOY006771-RA hypothetical protein|protein_coding|scf7180000649303:148972-152089:1|	Rac GTPase effector FRL	No match	No match	52.1438	1.58819e-36	442	442	10.556	735	735	16.8044	38838	38838	769.703	34938	34938	653.094	1450.16
GMOY002911-RA hypothetical protein|protein_coding|scf7180000644792:1502-26883:1|	GJ18723	CG12649	conserved hycoding hypothetical	42.2114	1.59593e-32	1019	1020	6.58196	1226	1226	7.57364	51498	51500	275.773	63244	63249	319.454	609.382
GMOY002309-RA hypothetical protein|protein_coding|scf7180000643244:50933-51400:-1|	Unknown	No match	No match	26.2657	1.08524e-27	108	108	4.81138	140	140	5.97081	4143	4143	153.162	3709	3709	129.331	293.275
GMOY004114-RA hypothetical protein|protein_coding|scf7180000647964:24900-25324:1|	Unknown	No match	No match	25.7412	2.97119e-10	94	94	5.58358	100	100	5.68649	3367	3367	165.965	2658	2658	123.578	300.813
GMOY007334-RA hypothetical protein|protein_coding|scf7180000650299:5245-13458:-1|	Hormone receptor-like in - mushroom body development - steroid hormone mediated signaling pathway - sequence-specific DNA binding - regulation of	Hr46	hormone recehr3, coding hypothetical	25.2635	1.06847e-55	304	304	4.49836	214	214	3.03147	7916	7916	97.2021	7993	7994	92.5859	197.318
GMOY004917-RA hypothetical protein|protein_coding|scf7180000648335:38911-42459:-1|	Cuticular protein - multicellular organism reproduction - extracellular space - structural constituent of chitin-based cuticle	CG10112	No match	22.8125	6.09926e-18	170	171	5.75967	213	215	6.93264	4619	4626	129.299	5961	5968	157.337	299.328
GMOY009708-RA hypothetical protein|protein_coding|scf7180000651846:6055899-6058060:1|	odorant binding protein 6	Pbprp5	No match	21.827	9.98867e-35	797	797	29.1525	896	896	31.375	20199	20204	613.258	24575	24577	703.633	1377.42
GMOY009083-RA hypothetical protein|protein_coding|scf7180000651763:12424-20095:1|	C-type lectin	CG4115	No match	20.733	2.73165e-44	219	219	7.14554	328	328	10.2453	7116	7117	192.698	6536	6544	167.122	377.211
GMOY005656-RA hypothetical protein|protein_coding|scf7180000648699:147032-148030:-1|	Unknown	CG5468	No match	20.4059	9.10462e-44	331	331	6.90803	187	187	3.73618	6438	6438	111.498	6442	6442	105.232	227.374
GMOY009084-RA hypothetical protein|protein_coding|scf7180000651763:30067-31622:1|	C-type lectin	CG4115	conserved hycoding hypothetical	19.328	2.47366e-25	229	229	7.7008	305	305	9.81882	6615	6617	184.65	5820	5824	153.293	355.463
GMOY008942-RA hypothetical protein|protein_coding|scf7180000651710:3732-7037:-1|	Unknown	CG1342	serine inhibitor, coding hypothetical	18.9303	4.79025e-23	472	472	4.52662	577	577	5.29746	10653	10653	84.7799	13393	13393	100.533	195.137
GMOY004823-RA hypothetical protein|protein_coding|scf7180000648269:12515-43047:-1|	catalytic domain of chitin deacetylase-like protein with additional chitin-binding peritrophin-A domain	No match	conserved hycoding hypothetical	17.8576	1.04665e-64	382	383	15.3859	520	520	19.998	9605	9606	320.226	9830	9833	309.179	664.789
GMOY002547-RA hypothetical protein|protein_coding|scf7180000643942:11232-16415:-1|	pupal cuticle protein Aedes aegypti	CG14770	No match	17.7222	1.79291e-92	634	634	18.9648	663	663	18.9859	13694	13694	339.921	14128	14128	330.78	708.652
GMOY003941-RA hypothetical protein|protein_coding|scf7180000647836:305990-313477:-1|	Unknown	No match	No match	16.1988	1.58818e-70	617	617	8.80495	479	480	6.55756	10575	10578	125.266	10991	10995	122.811	263.44
GMOY001108-RA hypothetical protein|protein_coding|scf7180000640921:129260-137205:1|	catalytic domain of chitin deacetylase-like protein with additional chitin-binding peritrophin-A domain	CG8756	conserved hycoding hypothetical	15.8632	0	45005	45005	382.677	41205	41205	335.414	795580	795580	5613.63	863265	863273	5745.39	12077.1
GMOY001511-RA hypothetical protein|protein_coding|scf7180000641480:9582-15688:1|	Unknown	CG15080	hycoding hypothetical	15.1882	2.0416e-22	1400	1400	5.70656	1087	1087	4.24165	20368	20368	68.8943	25615	25615	81.7223	160.565
GMOY006713-RA hypothetical protein|protein_coding|scf7180000649257:179488-183014:-1|	response to stimulus - regulation of transcription DNA-dependent - two-component signal transduction system (phosphorelay) - two-component response	CG8192	No match	14.371	5.17314e-83	792	792	14.2967	700	700	12.0967	12285	12285	184.024	13743	13743	194.174	404.591
GMOY003309-RA hypothetical protein|protein_coding|scf7180000645812:10522-16353:1|	Carbon-nitrogen hydrolase	CG18549	conserved hycoding hypothetical	14.2667	1.646e-51	648	648	5.98068	764	764	6.75038	12602	12602	96.517	11718	11718	84.6504	193.899
GMOY003039-RA hypothetical protein|protein_coding|scf7180000645198:371-45275:1|	catalytic domain of chitin deacetylase-like protein with additional chitin-binding peritrophin-A domain	CG9557	conserved hycoding hypothetical	14.1318	6.80977e-20	2394	2394	41.0809	2279	2279	37.4386	42900	42905	610.959	36957	36961	496.432	1185.91
GMOY012026-RA hypothetical protein|protein_coding|scf7180000647933:106158-119043:-1|	Purine nucleoside phosphorylase	CG16758	nucleoside coding hypothetical	13.3251	2.08907e-30	309	309	3.87399	290	290	3.48062	4577	4577	47.6178	5105	5105	50.0951	105.068
GMOY000717-RA hypothetical protein|protein_coding|scf7180000640335:25671-27549:-1|	Unknown	No match	No match	12.8724	1.40684e-27	291	291	3.32629	276	276	3.0202	4320	4320	40.977	4526	4526	40.4932	87.8166
GMOY010425-RA hypothetical protein|protein_coding|scf7180000652141:159329-165287:1|	Probable nuclear hormone receptor HR (Fragment)	Hr38	retinoid X rececoding hypothetical	12.7715	6.22942e-52	587	587	3.775	491	491	3.02287	8118	8118	43.3228	8595	8595	43.2638	93.3845
GMOY010767-RA hypothetical protein|protein_coding|scf7180000652156:1355006-1356684:1|	TweedleG - proteinaceous extracellular matrix - chitin-based cuticle development - body morphogenesis - structural constituent of chitin-based cuticle	CG14643	No match	12.064	5.14094e-25	256	256	3.95658	303	304	4.49793	4008	4008	51.404	4143	4145	50.1423	110.001
GMOY007240-RA hypothetical protein|protein_coding|scf7180000650259:203906-206516:1|	Sphingosine kinase involved in sphingolipid metabolism	CG1747	skinase A, B, coding hypothetical	11.6484	2.35268e-37	455	455	4.39391	416	416	3.84585	5943	5943	47.6249	6362	6362	48.0876	103.952
GMOY003731-RA hypothetical protein|protein_coding|scf7180000647008:45477-73756:1|	drop dead - digestive system process - defecation - digestion - transferase transferring acyl groups other than amino-acyl groups - response to	No match	conserved hycoding hypothetical	11.6053	6.05365e-57	625	625	3.26669	713	713	3.5676	8896	8896	38.5844	9896	9896	40.4844	85.9031
GMOY003949-RA hypothetical protein|protein_coding|scf7180000647841:94929-114581:1|	Glucosamine synthetases contain amidotransferase and phosphosugar isomerase	Gfat	glucosamine-fructose-6-coding hypothetical	11.4957	2.83355e-83	1043	1043	8.00657	932	932	6.84916	13092	13092	83.3983	14461	14461	86.8881	185.142
GMOY006662-RA hypothetical protein|protein_coding|scf7180000649211:39118-45378:1|	abc transporter Aedes aegypti	CG11147	ABC transcoding hypothetical	11.2089	8.69113e-37	423	423	4.08488	480	480	4.43751	6229	6229	49.9168	6001	6001	45.3589	103.798
GMOY001522-RA hypothetical protein|protein_coding|scf7180000641491:33927-37608:-1|	Stretchin-Mlck - microtubule associated complex - ATP binding - protein serine/threonine kinase - structural constituent of cytoskeleton - protein	CG12009	No match	10.5424	3.63483e-74	820	820	5.17134	1240	1240	7.48635	12619	12619	66.0394	13568	13568	66.9738	145.671
GMOY002246-RA hypothetical protein|protein_coding|scf7180000643139:13861-46922:-1|	Acid sphingomyelinase and PHM phosphate metabolism protein	CG3376	scoding hypothetical	10.407	2.47203e-108	1331	1332	7.20958	1599	1601	8.29576	17736	17737	79.6663	19131	19132	81.0524	176.224
GMOY011484-RA hypothetical protein|protein_coding|scf7180000652170:5849572-5858192:1|	knickkopf - embryonic epithelial tube formation - cuticle chitin biosynthetic process - chitin biosynthetic process - regulation of tube	CG14682	conserved hycoding hypothetical	10.0033	6.66967e-55	1698	1746	10.9515	2033	2081	12.4957	23266	23861	124.196	21788	22652	111.208	258.852
GMOY007678-RA hypothetical protein|protein_coding|scf7180000650611:1314-15195:-1|	Cytochrome P - oxidoreductase acting on paired donors with incorporation or reduction of molecular oxygen - heme binding -	Cyp4c3	cytochrome coding hypothetical	9.97167	2.32447e-221	4828	4844	60.8765	5476	5484	65.9785	62382	62393	650.684	61809	61836	608.257	1385.8
GMOY009459-RA hypothetical protein|protein_coding|scf7180000651846:551927-554949:-1|	Unknown	CG15338	No match	9.83253	1.86456e-13	178	179	3.31736	210	210	3.72579	2381	2382	36.6328	2225	2226	32.2897	75.9657
GMOY000436-RA hypothetical protein|protein_coding|scf7180000639789:75677-93237:-1|	GG18242	No match	No match	9.42349	2.30739e-23	2266	2266	43.4233	1914	1914	35.1127	25356	25357	403.227	22356	22356	335.318	817.081
GMOY009572-RA hypothetical protein|protein_coding|scf7180000651846:2812567-2822094:-1|	cuticular protein analogous to peritrophins precursor Tribolium castaneum	CG17052	chitin binding coding hypothetical	9.41265	2.43797e-171	2659	2659	46.1218	2616	2616	43.4395	30002	30005	431.887	30121	30127	409.019	930.467
GMOY011486-RA hypothetical protein|protein_coding|scf7180000652170:5863452-5866883:1|	knickkopf - embryonic epithelial tube formation - cuticle chitin biosynthetic process - chitin biosynthetic process - regulation of tube	CG14682	No match	9.29354	2.43886e-05	630	693	9.71007	570	607	8.14211	5382	5719	66.4964	8199	8959	98.2536	182.602
GMOY005523-RA hypothetical protein|protein_coding|scf7180000648629:13319-37816:1|	quick-to-court isoform A	CG14039	Rho-associated kinase, coding hypothetical	8.85872	3.34061e-57	1116	1116	10.2456	832	832	7.31236	10153	10153	77.3496	10825	10825	77.7862	172.694
GMOY007714-RA hypothetical protein|protein_coding|scf7180000650643:4786-17050:-1|	Geranylgeranyl pyrophosphate synthase/Polyprenyl synthetase	CG3684	Decasynthase subunit,coding hypothetical	8.85517	9.94193e-35	529	529	9.16054	634	634	10.5103	6330	6330	90.9616	6106	6106	82.7603	193.393
GMOY007206-RA hypothetical protein|protein_coding|scf7180000650251:31968-33414:1|	K-homology type RNA binding	No match	No match	8.3049	5.90615e-12	206	206	3.12816	225	225	3.27087	2224	2224	28.025	2102	2102	24.9835	59.4075
GMOY009604-RA hypothetical protein|protein_coding|scf7180000651846:3587375-3589286:1|	lateral inhibition - intracellular - transport - transporter - retinal binding	CG10657	conserved hycoding hypothetical	8.09739	2.79916e-45	783	783	12.6944	932	932	14.4653	8227	8227	110.683	8558	8558	108.598	246.441
GMOY002340-RA hypothetical protein|protein_coding|scf7180000643398:13924-30762:-1|	Unknown	CG2989	hycoding hypothetical	7.77926	6.19e-05	8141	8143	10.3991	6829	6831	8.35133	55921	55924	59.2651	86037	86048	86.0108	164.026
GMOY001303-RA hypothetical protein|protein_coding|scf7180000641233:10014-13302:1|	cuticle protein	Ccp84Ad	cutile 18.6, isoform B, coding hypothetical	7.55718	4.1755e-38	4539	4539	64.7299	7330	7330	100.071	55915	55915	661.701	51983	51983	580.238	1406.74
GMOY000614-RA hypothetical protein|protein_coding|scf7180000640182:3-2998:1|	Hormone receptor 4	No match	ornuclear recenr6a1, coding hypothetical	7.48953	3.80954e-33	1802	1903	13.7765	1328	1403	9.72336	13001	13677	82.1635	15537	16704	94.6498	200.313
GMOY012130-RA hypothetical protein|non_coding_cds|scf7180000640921:104176-107587:1|	catalytic domain of chitin deacetylase-like protein with additional chitin-binding peritrophin-A domain	CG8748	conserved hycoding hypothetical	7.48461	1.41021e-125	33382	33382	367.084	36436	36436	383.569	320030	320031	2920.35	311748	311752	2683.26	6354.26
GMOY004893-RA hypothetical protein|protein_coding|scf7180000648322:22535-33533:1|	Unknown	CG17052	chitin binding coding hypothetical	7.37305	3.19008e-27	1094	1094	22.5833	1300	1300	25.6905	11207	11207	191.977	10093	10093	163.076	403.327
GMOY006989-RA hypothetical protein|protein_coding|scf7180000649843:4555-52196:-1|	regulation of Rho protein signal transduction - intracellular - Rho guanyl-nucleotide exchange factor - guanyl-nucleotide exchange factor	CG8170	tricoding hypothetical	7.27327	2.52627e-74	1680	1680	3.89101	1589	1589	3.52319	13964	13964	26.8381	14859	14859	26.9366	61.1889
GMOY006111-RA hypothetical protein|protein_coding|scf7180000648844:10041-11208:-1|	Trypsin	CG3229	tricoding hypothetical	7.21265	5.73249e-08	1186	1186	24.0304	1549	1549	30.046	9968	9968	167.6	13929	13930	220.916	442.592
GMOY002778-RA hypothetical protein|protein_coding|scf7180000644393:22-4046:-1|	Hr - cellular response to hypoxia - growth - intracellular steroid hormone receptor signaling pathway - pupariation - steroid hormone receptor -	No match	ornuclear recenr6a1, coding hypothetical	7.17883	5.06205e-88	1732	2007	11.8005	2270	2490	14.0156	16362	18694	91.2104	18354	21698	99.8557	216.882
GMOY012117-RA hypothetical protein|protein_coding|scf7180000649128:1430-12558:-1|	N-Acetylglucosamine kinase	CG6218	N-acetylglucosamine kinase, coding hypothetical	6.74364	5.1076e-20	501	501	3.86299	479	479	3.53574	3999	3999	25.5874	4006	4006	24.1767	57.1627
GMOY003297-RA hypothetical protein|protein_coding|scf7180000645803:210742-227682:1|	formyltransferase	ade3	ligase, coding hypothetical	6.70374	2.34931e-77	16008	23813	29.5281	15369	24202	28.7297	130102	152510	156.931	124536	146821	142.498	357.687
GMOY009826-RA hypothetical protein|protein_coding|scf7180000651896:1027-16750:1|	Unknown product	Gasp	chitin binding coding hypothetical	6.6031	8.56229e-131	18526	18700	197.409	12772	12901	130.379	122151	122339	1071.71	129280	129474	1069.81	2469.31
GMOY011955-RA hypothetical protein|protein_coding|scf7180000652170:24571435-24571871:-1|	Unknown product	No match	No match	6.59538	4.80019e-11	672	672	42.4568	745	745	45.0602	6170	6170	323.483	5106	5106	252.498	663.499
GMOY007270-RA hypothetical protein|protein_coding|scf7180000650272:39165-52492:1|	Cytochrome P CYP subfamilies	Cyp12b2	cytochrome coding hypothetical	6.57224	2.79323e-07	637	637	6.64383	720	720	7.18904	4497	4497	38.9216	6326	6326	51.6426	104.397
GMOY005739-RA hypothetical protein|protein_coding|scf7180000648737:50993-51364:-1|	Histone H2B	CG17949	histone H2B.3, coding hypothetical	6.43229	7.73581e-07	482	506	28.3596	570	582	31.2271	4599	4703	218.732	3553	3721	163.233	441.552
GMOY011785-RA hypothetical protein|protein_coding|scf7180000652170:19827745-19832340:-1|	Unknown	CG12268	male sterility domain-containing coding hypothetical	6.26814	2.58526e-05	463	465	13.6548	508	511	14.3653	2976	2986	72.7633	4417	4434	101.913	202.696
GMOY009342-RA hypothetical protein|protein_coding|scf7180000651840:1155453-1170842:-1|	Permease of the major facilitator superfamily	CG4797	conserved hycoding hypothetical	6.11783	3.79889e-19	500	500	5.26764	587	587	5.9203	3900	3900	34.0957	4141	4141	34.1469	79.4305
GMOY000541-RA hypothetical protein|protein_coding|scf7180000640038:95699-99135:-1|	Unknown	CG6118	bric-A-brac, coding hypothetical	6.10444	8.19072e-17	591	603	5.16734	517	525	4.30694	3651	3680	26.169	4571	4604	30.8806	66.5238
GMOY009764-RA hypothetical protein|protein_coding|scf7180000651880:17538-19499:1|	Sulfatase	CG14291	N-sulsulcoding hypothetical	6.03714	1.48915e-26	730	730	8.06572	811	811	8.57828	5703	5703	52.2892	5542	5542	47.9277	116.861
GMOY011956-RA hypothetical protein|protein_coding|scf7180000652170:24583623-24583883:1|	Unknown	No match	No match	5.99595	3.4385e-16	365	365	29.1571	644	644	49.2489	3757	3757	249.047	3514	3514	219.712	547.165
GMOY007582-RA hypothetical protein|protein_coding|scf7180000650513:55511-58236:-1|	molecular chaperone prefoldin subunit 3	CG6719	subunit, coding hypothetical	5.98014	2.63534e-06	134	557	4.55772	220	803	6.29024	1300	3418	23.2088	1247	4267	27.3285	61.3853
GMOY002995-RA hypothetical protein|protein_coding|scf7180000644986:71514-71717:-1|	quick-to-court isoform A	CG14039	No match	5.95311	9.66675e-05	120	120	12.2643	137	137	13.4042	888	888	75.3119	963	963	77.035	178.015
GMOY004447-RA hypothetical protein|protein_coding|scf7180000648107:48709-55965:1|	extracellular region - serine-type endopeptidase inhibitor	CG5639	No match	5.93286	9.73962e-39	1010	1010	4.21325	1307	1307	5.21952	8027	8027	27.7867	8577	8577	28.0047	65.2242
GMOY002552-RA hypothetical protein|protein_coding|scf7180000643944:2225-12069:1|	Ceramide kinase	CG16708	Ceramide kinase, coding hypothetical	5.85947	1.39729e-14	411	411	3.61107	470	470	3.95322	2939	2939	21.428	3309	3309	22.7557	51.7481
GMOY005773-RA hypothetical protein|protein_coding|scf7180000648750:20198-25465:1|	adhesion lipoprotein - cell adhesion - binding	BG:DS015	conserved hycoding hypothetical	5.83029	2.26288e-28	1653	1653	7.82915	1443	1443	6.54286	9956	9956	39.1305	11977	11977	44.4007	97.9032
GMOY003940-RA hypothetical protein|protein_coding|scf7180000647836:294795-298767:-1|	Unknown	CG6611	conserved hycoding hypothetical	5.79399	1.05505e-42	1598	1598	26.6112	1226	1227	19.561	9602	9603	132.704	10283	10284	134.045	312.921
GMOY009406-RA hypothetical protein|protein_coding|scf7180000651844:644864-653108:1|	Acyl-CoA reductase	CG8306	male sterility domain-containing coding hypothetical	5.71876	4.36723e-10	965	991	8.58756	1214	1224	10.154	6474	6495	46.7051	8620	8745	59.3138	124.761
GMOY009272-RA hypothetical protein|protein_coding|scf7180000651831:456065-465523:-1|	Hemomucin - lipid particle - biosynthetic process - strictosidine synthase - serine-type endopeptidase - receptor - mRNA binding	EG:125H1	No match	5.68703	0	47248	47248	402.899	43673	43673	356.521	306694	306694	2170.24	320160	320167	2136.93	5066.58
GMOY006646-RA hypothetical protein|protein_coding|scf7180000649203:86571-88709:1|	Succinyl-CoA synthetase beta subunit	Sucb	succinate-CoA ligase, beta subunit, coding hypothetical	5.59643	3.30423e-12	342	342	3.63429	448	448	4.55754	2506	2506	22.0985	2837	2837	23.5968	53.8871
GMOY004720-RA hypothetical protein|protein_coding|scf7180000648206:48307-70507:1|	Predicted lipase/calmodulin-binding heat-shock protein	CG11102	neural stem cell-derived dendrite regulator,coding hypothetical	5.50752	1.09099e-59	2051	2053	6.97242	2168	2169	7.05201	14370	14371	40.5014	13727	13730	36.4976	91.0235
GMOY001757-RA hypothetical protein|protein_coding|scf7180000642049:35184-37057:-1|	Translation initiation factor eIF p subunit	CG12131	eukaryotic translation initiation factor 3subunit, coding hypothetical	5.36842	1.51373e-05	442	1185	20.0214	666	1278	20.6713	2935	4816	67.5231	4262	7614	100.691	208.907
GMOY001136-RA hypothetical protein|protein_coding|scf7180000640923:145788-154436:1|	Cuticular protein - structural constituent of chitin-based cuticle	CG11310	No match	5.36816	2.21779e-07	209	209	10.6802	289	289	14.138	1487	1487	63.0567	1743	1743	69.7155	157.59
GMOY001641-RA hypothetical protein|protein_coding|scf7180000641742:3721-56779:-1|	Nuclear hormone receptor betaFTZ-F1	ftz-f1	Nuclear hormone receFTZ-F1, coding hypothetical	5.34229	5.98755e-40	1311	1312	11.4167	1506	1506	12.5455	8432	8432	60.887	9788	9788	66.6652	151.514
GMOY007464-RA hypothetical protein|protein_coding|scf7180000650411:82238-114080:1|	proteinaceous extracellular matrix - zinc ion binding - metalloendopeptidase	CG6232	coding hypothetical	5.27225	4.8471e-15	700	700	5.0852	449	449	3.12259	3605	3605	21.7322	3770	3770	21.4364	51.3764
GMOY010060-RA hypothetical protein|protein_coding|scf7180000652044:5741-6179:1|	Unknown	No match	No match	5.22702	2.2511e-34	1675	1675	105.189	1789	1789	107.553	11355	11355	591.738	10529	10529	517.536	1322.02
GMOY011784-RA hypothetical protein|protein_coding|scf7180000652170:19810955-19813082:-1|	Unknown	CG12268	male sterility domain-containing coding hypothetical	5.19878	2.32573e-06	366	368	6.93094	428	428	7.71698	2795	2810	43.9177	2179	2186	32.2251	90.7907
GMOY011215-RA hypothetical protein|protein_coding|scf7180000652160:5872125-5877109:1|	adult cuticle protein	CG9283	structural constituent of cuticle, coding hypothetical	5.15757	7.9493e-22	2245	2245	47.6647	1771	1771	35.9963	11361	11361	200.164	13840	13840	229.994	513.819
GMOY002747-RA hypothetical protein|protein_coding|scf7180000644355:23070-23273:-1|	Histone H2B	CG17949	histone H2B.3, coding hypothetical	5.08884	0.000715129	198	204	20.8493	222	224	21.9164	1506	1530	129.76	1068	1098	87.8343	260.36
GMOY002832-RA hypothetical protein|protein_coding|scf7180000644622:35685-39040:1|	Unknown	No match	No match	5.06379	1.06124e-33	1462	1462	20.485	1161	1161	15.5733	7911	7911	91.9833	8219	8219	90.138	218.18
GMOY006768-RA hypothetical protein|protein_coding|scf7180000649303:81551-111149:1|	GL24053	CG15589	conserved hycoding hypothetical	4.98722	3.96767e-12	1247	1247	7.34438	1409	1409	7.94436	8646	8646	42.2564	7337	7337	33.8226	91.3678
GMOY004923-RA hypothetical protein|protein_coding|scf7180000648336:106877-107331:-1|	GA28507	No match	No match	4.90849	5.76665e-06	230	230	12.6193	225	225	11.8182	1490	1490	67.8396	1208	1208	51.877	144.154
GMOY002476-RA hypothetical protein|protein_coding|scf7180000643815:6201-18555:1|	Growth factor receptor-bound (GRB GRB GRB14)	CG11940	conserved hycoding hypothetical	4.86523	1.18987e-06	3375	3382	16.5251	4783	4792	22.4153	26761	26792	108.633	20962	20979	80.2332	227.807
GMOY005222-RA hypothetical protein|protein_coding|scf7180000648483:803-7038:1|	Carnitine O-acyltransferase CRAT	CPTI	carnitine I, coding hypothetical	4.85399	3.95462e-74	2903	2903	20.629	3220	3220	21.9052	18112	18112	106.804	17818	17822	99.1262	248.464
GMOY008032-RA hypothetical protein|protein_coding|scf7180000650865:41352-82403:1|	Chitin binding Peritrophin-A domain	CG13676	hycoding hypothetical	4.83183	3.79425e-61	7971	7971	49.3878	8075	8075	47.897	43769	43769	225.041	50224	50226	243.577	565.903
GMOY010090-RA hypothetical protein|protein_coding|scf7180000652062:34335-40728:-1|	AICAR transformylase/IMP cyclohydrolase/methylglyoxal synthase	CG11089	bifunctional biosynthesis coding hypothetical	4.7717	1.08791e-06	789	789	4.74614	714	714	4.11169	4850	4850	24.21	3819	3819	17.981	51.0488
GMOY004416-RA hypothetical protein|protein_coding|scf7180000648096:127430-128209:-1|	Unknown	No match	No match	4.7382	4.81496e-05	186	186	5.54789	214	214	6.11065	1267	1267	31.3603	1018	1018	23.7664	66.7852
GMOY010121-RA hypothetical protein|protein_coding|scf7180000652067:27708-36366:-1|	dipeptidyl aminopeptidase	ome	Di4, coding hypothetical	4.64808	2.11188e-06	1522	1522	9.5638	1521	1521	9.14964	7148	7149	37.2777	10041	10041	49.3847	105.376
GMOY002361-RA hypothetical protein|protein_coding|scf7180000643502:12365-12888:1|	hypothetical protein AND 05185	No match	No match	4.61548	4.6615e-07	3067	3067	160.263	4955	4955	247.869	24682	24682	1070.26	19782	19782	809.076	2287.46
GMOY008354-RA hypothetical protein|protein_coding|scf7180000651157:537-13528:-1|	cytoskeleton - cytoskeletal protein binding - actin binding	CG11339	4.1 G coding hypothetical	4.58597	1.05869e-07	301	304	7.31049	377	383	8.8172	1839	1854	36.9974	1917	1970	37.0799	90.205
GMOY010525-RA hypothetical protein|protein_coding|scf7180000652149:676494-677564:1|	Dehydrogenases with different specificities (related to short-chain alcohol dehydrogenases)	CG3842	restnol dehydrogenase, coding hypothetical	4.52567	2.81955e-13	550	550	10.7069	675	675	12.5796	3229	3229	52.1626	3472	3472	52.9032	128.352
GMOY000225-RA hypothetical protein|protein_coding|scf7180000639242:110779-125078:-1|	maverick - growth - growth factor - transforming growth factor beta receptor binding - transforming growth factor beta receptor signaling pathway	CG7675	restnol dehydrogenase, coding hypothetical	4.51909	2.54365e-22	995	995	6.19626	1084	1084	6.46242	5777	5777	29.8537	5581	5581	27.2031	69.7154
GMOY007468-RA hypothetical protein|protein_coding|scf7180000650411:140928-145401:1|	Unknown product	No match	No match	4.47505	0.00402973	2330	2330	32.2141	1850	1850	24.4862	8635	8635	99.0699	14198	14198	153.645	309.415
GMOY005285-RA hypothetical protein|protein_coding|scf7180000648516:4458-4802:-1|	(HMG-CoA) reductase	HmgcrB	3-hydroxy-3-methylglutaryl-coenzyme A reductase,coding hypothetical	4.45471	0.00674587	109	109	6.58718	118	118	6.82675	677	677	33.9508	543	543	25.6846	73.0493
GMOY005978-RA hypothetical protein|protein_coding|scf7180000648802:75331-78608:1|	microsomal glutathione S-transferase-like protein	Mgstl	Microsomal glutathione S-transferase, coding hypothetical	4.38217	1.30215e-22	1025	1025	20.5092	1201	1201	23.0052	5855	5855	97.2165	5934	5934	92.9334	233.664
GMOY003747-RA hypothetical protein|protein_coding|scf7180000647043:28973-77998:-1|	tetraspanin isoform A	No match	tetrascoding hypothetical	4.29768	9.23045e-13	599	607	11.3911	689	705	12.6656	3221	3242	50.487	3475	3499	51.3951	125.939
GMOY002929-RA hypothetical protein|protein_coding|scf7180000644857:11649-38779:1|	Nerve growth factor receptor TRKA	Tie	cAMkinase catalytic subunit,coding hypothetical	4.29662	3.27616e-42	3856	3856	15.4814	3455	3455	13.2795	19581	19583	65.2442	18471	18472	58.048	152.053
GMOY011731-RA hypothetical protein|protein_coding|scf7180000652170:16068346-16071938:-1|	Major royal jelly protein	CG1629	major royal jelly 4 coding hypothetical	4.27964	2.888e-13	3497	3497	38.093	3466	3466	36.1441	19345	19345	174.867	16673	16673	142.156	391.26
GMOY009233-RA hypothetical protein|protein_coding|scf7180000651823:52860-57304:-1|	AGAP010597-PA	CG16786	coding hypothetical	4.23707	9.4283e-20	1057	1057	7.43513	1001	1002	6.74747	5477	5481	31.9935	5077	5085	27.9966	74.1727
GMOY004101-RA hypothetical protein|protein_coding|scf7180000647958:14783-47653:-1|	Translation initiation factor (eIF-5B)	CG10408	L-ascorbate oxidase, coding hypothetical	4.23086	6.20847e-17	47071	50599	136.317	45003	48291	124.547	210822	216268	483.491	262192	268260	565.67	1310.02
GMOY000098-RA hypothetical protein|protein_coding|scf7180000639017:98456-111709:-1|	Protein containing regions of low-complexity	No match	Dymeclin, coding hypothetical	4.19407	1.45793e-48	2503	2503	17.6901	2675	2675	18.0989	13246	13246	77.6861	13019	13019	72.0191	185.494
GMOY005157-RA hypothetical protein|protein_coding|scf7180000648450:53985-61840:1|	Major royal jelly protein	yellow-b	yellow coding hypothetical	4.19044	3.61195e-07	764	764	9.02486	896	896	10.1324	4641	4641	45.4933	3744	3744	34.6165	99.2671
GMOY005640-RA hypothetical protein|protein_coding|scf7180000648693:42376-44579:-1|	Nucleolar protein-like/EBNA protein	CG1542	conserved hycoding hypothetical	4.16661	8.06173e-06	404	752	7.53059	364	639	6.12592	1631	2561	21.2819	2262	3115	24.4157	59.3541
GMOY009558-RA hypothetical protein|protein_coding|scf7180000651846:2311610-2313494:1|	Translocase of outer mitochondrial membrane complex subunit TOM40	ms(1)15	mitochondrial imrecesubunit TOM40,coding hypothetical	4.04464	2.80893e-11	696	696	9.4906	580	580	7.57132	3350	3350	37.9069	2901	2901	30.9622	85.931
GMOY000880-RA hypothetical protein|protein_coding|scf7180000640622:14551-19242:-1|	Unknown	CG3426	conserved hycoding hypothetical	4.03511	0.00776155	188	188	7.50895	175	175	6.69143	1053	1053	34.9011	714	714	22.3213	71.4227
GMOY002551-RA hypothetical protein|protein_coding|scf7180000643942:33189-40461:-1|	Formin Homology Domain	CG7780	Disheveled-associated activator ofmorcoding hypothetical	3.97934	4.07791e-11	967	1764	6.64827	1331	2194	7.916	5928	9798	30.6433	5082	8845	26.092	71.2996
GMOY007661-RA hypothetical protein|protein_coding|scf7180000650597:9988-13548:-1|	AT - cell wall	No match	No match	3.9456	0	46033	46033	668.354	44642	44642	620.498	210225	210225	2532.86	223346	223355	2538.24	6359.95
GMOY012164-RA hypothetical protein|protein_coding|scf7180000652157:2283403-2283783:-1|	Insect pheromone-binding family	PebIII	ejaculatory bulb-s3 coding hypothetical	3.91727	1.00985e-21	3590	3590	196.454	3522	3522	184.508	17675	17675	802.63	16022	16022	686.252	1869.84
GMOY012101-RA hypothetical protein|protein_coding|scf7180000648204:16353-29787:1|	heat shock protein B Culex quinquefasciatus	Hsc70-2	Heat shock 70 A2, coding hypothetical	3.84467	1.49127e-13	828	828	5.56699	975	975	6.27558	4441	4441	24.7776	3923	3923	20.6447	57.2649
GMOY001717-RA hypothetical protein|protein_coding|scf7180000641936:22195-30656:1|	dusky-like - actin filament organization - apical cortex - filamentous actin - regulation of embryonic cell shape - cell-matrix adhesion - structural	CG15013	conserved hycoding hypothetical	3.81007	9.06034e-33	1958	1958	21.4745	2222	2222	23.3299	9898	9898	90.0837	9341	9341	80.1869	215.075
GMOY004239-RA hypothetical protein|protein_coding|scf7180000648006:37189-42551:-1|	Mitochondrial/chloroplast DNA-directed RNA polymerase RPO provides primers for DNA replication-initiation	CG4644	DNA-directed RNA coding hypothetical	3.78265	1.62217e-17	1148	1148	5.14289	1382	1382	5.92697	5233	5233	19.4538	6353	6353	22.2764	52.8001
GMOY010005-RA hypothetical protein|protein_coding|scf7180000652009:41159-41902:1|	Unknown	CG2108	rab23, coding hypothetical	3.77283	0.00126096	185	185	5.18431	225	225	6.03616	813	813	18.9059	1061	1062	23.294	53.4204
GMOY008527-RA hypothetical protein|protein_coding|scf7180000651412:42651-87383:1|	Cyclin ik3-1/CABLES	No match	conserved hycoding hypothetical	3.72455	1.81834e-23	1579	1580	10.2019	1541	1542	9.53164	7015	7016	37.5926	7058	7066	35.7106	93.0368
GMOY008285-RA hypothetical protein|protein_coding|scf7180000651113:440-17200:1|	Permease of the major facilitator superfamily	CG9864	sialin, coding hypothetical	3.70278	4.44929e-10	966	966	9.88246	1246	1246	12.203	4344	4344	36.8779	5570	5570	44.6008	103.564
GMOY012166-RA hypothetical protein|protein_coding|scf7180000646572:34921-42013:1|	D- dehydrogenase D-isomer-specific acid dehydrogenase superfamily	CG6287	D-3-dehydrogenase, coding hypothetical	3.70006	1.4936e-22	5711	5711	41.7938	5156	5156	36.122	25465	25465	154.644	23219	23219	132.997	365.557
GMOY005566-RA hypothetical protein|protein_coding|scf7180000648652:137978-145153:-1|	extracellular matrix - hemidesmosome - intermediate filament - apoptotic process - striated muscle myosin thick filament assembly - receptor-mediated	CG11101	conserved hycoding hypothetical	3.69309	9.12538e-51	3458	3458	16.5588	3415	3415	15.655	14914	14914	59.2634	15840	15840	59.3689	150.846
GMOY010252-RA hypothetical protein|protein_coding|scf7180000652106:887-4878:1|	Unknown	CG10407	takeout coding hypothetical	3.67021	2.80893e-11	1454	1454	41.0771	1417	1417	38.3235	6836	6836	160.26	5903	5903	130.529	370.19
GMOY006381-RA hypothetical protein|protein_coding|scf7180000648985:51293-66824:1|	proteolysis - serine-type endopeptidase - low-density lipoprotein receptor	CG1632	serine coding hypothetical	3.65848	4.65779e-23	1599	1613	10.5423	1652	1658	10.374	7478	7505	40.7043	6902	6967	35.6408	97.2614
GMOY002812-RA hypothetical protein|protein_coding|scf7180000644583:7303-11003:1|	mind the gap - extracellular region - terminal button - synaptic cleft - synapse assembly - chitin metabolic process - chitin binding	CG7549	conserved hycoding hypothetical	3.59833	0.00381904	592	592	6.66458	474	474	5.10844	2730	2730	25.5037	1907	1907	16.8036	54.0802
GMOY002499-RA hypothetical protein|protein_coding|scf7180000643880:8708-14175:1|	(HMG-CoA) reductase	HmgcrB	3-hydroxy-3-methylglutaryl-coenzyme A reductase,coding hypothetical	3.59708	3.73989e-31	2147	2147	10.2716	2295	2295	10.5111	9648	9648	38.3028	9681	9682	36.2552	95.3406
GMOY009985-RA hypothetical protein|protein_coding|scf7180000652007:172458-174909:1|	Histone H2B	CG17949	histone H2B.3, coding hypothetical	3.56221	0.00262479	393	409	12.4669	492	511	14.9113	2214	2271	57.4436	1578	1685	40.2009	125.023
GMOY002291-RA hypothetical protein|protein_coding|scf7180000643226:80145-82978:1|	Protein required for normal rRNA processing	CG4364	coding hypothetical	3.5562	0.00898781	940	949	7.63939	859	861	6.63521	2958	2965	19.8064	4838	4862	30.6342	64.7152
GMOY006633-RA hypothetical protein|protein_coding|scf7180000649196:14405-19925:-1|	CG10383	CG10383	ribonuclease subunit, coding hypothetical	3.55392	6.07454e-20	2343	2382	11.6772	2188	2255	10.5828	10202	10366	42.1693	9287	9590	36.7972	101.227
GMOY002429-RA hypothetical protein|protein_coding|scf7180000643684:71021-72667:1|	Predicted aminopeptidases - M family	CG4972	Nicalin-1 coding hypothetical	3.54542	0.00804696	878	878	12.1794	1092	1092	14.5016	3228	3228	37.1583	5252	5252	57.024	120.863
GMOY006068-RA hypothetical protein|protein_coding|scf7180000648821:24138-24957:1|	ribosomal protein L37	CG5827	60S ribosomal L37A, coding hypothetical	3.54319	1.33841e-08	1152	1152	47.941	1283	1283	51.114	5656	5656	195.323	4755	4755	154.883	449.261
GMOY011898-RA hypothetical protein|protein_coding|scf7180000652170:23203839-23204460:1|	Unknown	CG2150	conserved hycoding hypothetical	3.54155	0.00182698	170	170	7.24823	509	509	20.7759	1461	1461	51.6919	1415	1415	47.2215	126.937
GMOY004043-RA hypothetical protein|protein_coding|scf7180000647913:498-10502:1|	hoepel - transmembrane transport - citrate transmembrane transporter - citrate transport - integral to membrane - arsenite transmembrane	CG15624	coding hypothetical	3.53219	9.07466e-15	1142	1147	7.28424	1024	1028	6.2499	4763	4768	25.1273	4505	4535	22.5423	61.2038
GMOY012020-RA hypothetical protein|protein_coding|scf7180000649289:48881-64616:1|	S-adenosylmethionine synthetase	M(2)21AB	S-adenosylmethionine synthetase, coding hypothetical	3.48563	3.02239e-97	7572	7572	54.4008	7198	7198	49.5069	30935	30935	184.431	31439	31439	176.792	465.131
GMOY002339-RA hypothetical protein|protein_coding|scf7180000643398:2144-6195:-1|	Chitin-binding domain type 2	CG15313	hycoding hypothetical	3.47469	4.10721e-07	590	790	10.4644	658	809	10.2588	2857	3360	36.9331	2375	3150	32.6586	90.3148
GMOY011951-RA hypothetical protein|protein_coding|scf7180000652170:24463132-24464162:-1|	Protein phosphatase regulatory subunit	sds22	1 regulatory subunit,coding hypothetical	3.47027	0.00611689	449	449	9.73113	312	312	6.47337	1253	1253	22.535	1974	1976	33.52	72.2594
GMOY008759-RA hypothetical protein|protein_coding|scf7180000651525:132918-143579:1|	Unknown	No match	No match	3.44307	0.0095579	146	146	5.38761	199	199	7.03001	756	756	23.1502	675	675	19.4961	55.0639
GMOY005345-RA hypothetical protein|protein_coding|scf7180000648543:126808-127956:1|	aspartic protease	CG17134	Lysosomal ascoding hypothetical	3.44088	4.58104e-25	5289	5289	95.9722	4859	4859	84.4069	19379	19379	291.805	23018	23018	326.918	799.102
GMOY007421-RA hypothetical protein|protein_coding|scf7180000650370:2559-10988:-1|	cytoskeleton - cytoskeletal protein binding - actin binding	CG11339	4.1 G coding hypothetical	3.43614	1.34099e-14	1142	1144	7.14763	1124	1125	6.72895	4798	4811	24.9436	4626	4651	22.7448	61.565
GMOY002421-RA hypothetical protein|protein_coding|scf7180000643634:43340-50270:1|	Unknown product	Hsp60	Hscoding hypothetical	3.43187	4.10649e-90	6910	6939	27.6464	7232	7286	27.7901	28776	28851	95.3874	29975	30033	93.6569	244.481
GMOY008148-RA hypothetical protein|protein_coding|scf7180000650953:12959-15787:1|	Unknown product	No match	No match	3.41479	3.73462e-09	730	730	6.11737	683	683	5.47925	2834	2834	19.7074	3016	3017	19.7887	51.0927
GMOY003545-RA hypothetical protein|protein_coding|scf7180000646489:38741-40267:1|	Heat shock kDa protein 14	CG7182	Heat shock coding hypothetical	3.41274	8.76675e-07	476	476	6.4992	553	553	7.22832	1904	1904	21.5729	2350	2350	25.1143	60.4147
GMOY002699-RA hypothetical protein|protein_coding|scf7180000644258:3966-11057:-1|	exuperantia - lateral inhibition - precatalytic spliceosome - nuclear mRNA splicing via spliceosome - anterior/posterior axis specification embryo	exu	conserved hycoding hypothetical	3.4092	7.00567e-21	1797	1797	11.0683	1506	1506	8.88009	6645	6645	33.9639	7024	7024	33.8624	87.7747
GMOY005317-RA hypothetical protein|protein_coding|scf7180000648531:6552-14158:-1|	Unknown	CG13224	No match	3.40643	2.69185e-05	24494	24494	667.56	24821	24821	647.603	114138	114138	2581.37	88617	88621	1890.46	5786.99
GMOY008340-RA hypothetical protein|protein_coding|scf7180000651142:9433-25929:-1|	CG3244	CG3244	conserved hycoding hypothetical	3.40616	1.23806e-74	8412	8412	149.01	10630	10630	180.264	39246	39246	576.899	39055	39055	541.492	1447.66
GMOY004175-RA hypothetical protein|protein_coding|scf7180000647990:8395-38634:-1|	cAMP-dependent protein kinase types I and II regulatory subunit	No match	No match	3.34258	0.0034985	209	209	12.594	234	234	13.4987	879	879	43.9535	912	912	43.0141	113.06
GMOY012073-RA hypothetical protein|protein_coding|scf7180000652160:1473978-1480608:-1|	Chitinase	CG1869	conserved hycoding hypothetical	3.32518	3.14019e-94	7881	7892	27.9218	7899	7912	26.7979	30397	30418	89.3048	33187	33216	91.982	236.006
GMOY006125-RA hypothetical protein|protein_coding|scf7180000648853:6665-28655:-1|	Unknown	CG8709	hycoding hypothetical	3.31633	1.20759e-06	3479	3479	12.1825	3118	3118	10.4525	11318	11318	32.8883	15292	15292	41.9129	97.4362
GMOY010135-RA hypothetical protein|protein_coding|scf7180000652069:98025-99887:-1|	Cytochrome P CYP subfamilies	Cyp6g2	cytochrome coding hypothetical	3.29741	6.19318e-14	1027	1038	12.1038	1333	1356	15.1371	4506	4539	43.9211	4895	5022	45.8354	116.997
GMOY008225-RA hypothetical protein|protein_coding|scf7180000651041:18991-21488:-1|	Golgi transport complex subunit	CG6488	conserved hycoding hypothetical	3.29681	0.00339246	669	669	7.6012	718	718	7.80979	2189	2189	20.6391	3369	3369	29.961	66.0111
GMOY000099-RA hypothetical protein|protein_coding|scf7180000639017:113775-132348:1|	fem- homolog b (C. elegans) - nucleolus - regulation of DNA damage checkpoint - epithelial cell maturation involved in prostate gland development -	CG9025	coding hypothetical	3.29152	0	68051	68181	530.025	67472	67649	503.447	260335	260472	1680.29	280196	280381	1706.01	4419.77
GMOY004519-RA hypothetical protein|protein_coding|scf7180000648136:741-85382:-1|	intracellular - regulation of transcription DNA-dependent	CG13188	conserved hycoding hypothetical	3.28584	1.71131e-37	3110	3114	17.0585	3330	3333	17.479	13054	13055	59.3456	12531	12536	53.7505	147.634
GMOY011990-RA hypothetical protein|protein_coding|scf7180000651845:189708-192501:1|	hypothetical conserved protein	CG6972	conserved hycoding hypothetical	3.27597	4.6846e-06	548	548	12.7374	458	458	10.1912	1722	1722	33.214	2289	2289	41.6433	97.7859
GMOY005492-RA hypothetical protein|protein_coding|scf7180000648617:81088-84468:-1|	lethal ( - cellular response to hypoxia - microtubule associated complex - cytoplasm - lipid particle - membrane - instar larval or pupal	l(2)37Cc	hyconservedcoding hypothetical	3.27307	0.00160955	892	1969	13.1494	759	1528	9.76881	3777	8081	44.783	2754	7760	40.5621	108.263
GMOY001151-RA hypothetical protein|protein_coding|scf7180000640926:1125-1541:1|	Unknown	No match	fruitless, coding hypothetical	3.2701	0.00235189	223	223	11.1496	274	274	13.1149	934	934	38.7518	1031	1031	40.3473	103.364
GMOY001093-RA hypothetical protein|protein_coding|scf7180000640897:102461-105493:-1|	Nuclear transcription factor Y subunit beta	CG10710	hycoding hypothetical	3.26738	2.72499e-25	2281	2282	16.333	2102	2103	14.4095	8305	8307	49.3383	9066	9067	50.7943	130.875
GMOY006568-RA hypothetical protein|protein_coding|scf7180000649141:72-7685:-1|	hyperpolarization-activated ion channel variant DMIH-A1B1C1	Ih0	voltage-activated ion channel, coding hypothetical	3.20831	1.24123e-26	2225	2225	6.2168	2587	2587	6.91978	8660	8660	20.0791	10028	10028	21.9306	55.1463
GMOY004434-RA hypothetical protein|protein_coding|scf7180000648102:47109-69483:1|	Dentin sialophosphoprotein - cellular response to cell-matrix adhesion - biomineral tissue development - multicellular organismal development -	No match	No match	3.19969	0.00851234	793	793	8.74327	933	933	9.84785	2587	2587	23.6693	4121	4121	35.5634	77.8238
GMOY012316-RA hypothetical protein|protein_coding|scf7180000652160:2741838-2746533:1|	exonuclease	CG6744	3-5 exonuclease, coding hypothetical	3.19382	3.95372e-16	1455	1497	19.5316	1470	1516	18.9354	5226	5351	57.9347	6102	6282	64.1524	160.554
GMOY004937-RA hypothetical protein|protein_coding|scf7180000648342:174391-186874:-1|	Isovaleryl-CoA dehydrogenase	CG3902	Short/branched chain sacyl-CoAdehydrogenase, coding hypothetical	3.1483	5.06172e-08	1665	1665	15.9532	1865	1866	17.1161	7280	7280	57.8833	6130	6131	45.9795	136.932
GMOY000518-RA hypothetical protein|protein_coding|scf7180000639972:6501-7798:1|	hypothetical secreted conserved protein	CG8927	conserved hycoding hypothetical	3.14046	5.54841e-09	3171	3171	53.3171	3374	3374	54.3093	13421	13421	187.26	11398	11398	150.003	444.889
GMOY004273-RA hypothetical protein|protein_coding|scf7180000648017:69981-79455:-1|	Polypeptide N-acetylgalactosaminyltransferase	CG8182	UDcoding hypothetical	3.13642	2.11301e-29	3278	3279	7.81403	3073	3074	7.01288	11184	11184	22.1167	12990	12992	24.2331	61.1767
GMOY001274-RA hypothetical protein|protein_coding|scf7180000641192:36160-40202:1|	AAA+-type ATPase	bor	conserved hycoding hypothetical	3.13634	0.000850518	610	1111	6.45585	595	1108	6.16366	2601	5410	26.0871	1961	4715	21.4448	60.1514
GMOY004497-RA hypothetical protein|protein_coding|scf7180000648122:7038-25553:-1|	Phosphoenolpyruvate carboxykinase	CG10924	carboxykinase, coding hypothetical	3.11215	0.00107832	763	763	7.63341	989	989	9.47217	3759	3759	31.2072	2800	2800	21.9256	70.2385
GMOY003401-RA hypothetical protein|protein_coding|scf7180000646122:35866-40029:-1|	Ribosome biogenesis protein - Nop58p/Nop5p	CG13849	Nucleolar Nocoding hypothetical	3.10223	1.22506e-17	1695	1695	8.86816	1718	1718	8.6049	6553	6553	28.4507	6256	6256	25.6189	71.5426
GMOY002482-RA hypothetical protein|protein_coding|scf7180000643833:23250-25328:1|	Phenylalanyl-tRNA synthetase beta subunit	CG5706	synthetase beta chain,coding hypothetical	3.07254	7.63447e-16	1630	1630	17.4279	1492	1492	15.2716	5636	5636	50.0054	5997	5997	50.187	132.892
GMOY005934-RA hypothetical protein|protein_coding|scf7180000648792:556887-562849:1|	cytoplasm - pyridoxal phosphate binding - proteolysis - carboxylic acid metabolic process - dipeptidyl-peptidase - sulfinoalanine decarboxylase	CG5618	Cysteine sulfinic acid decarboxylase, coding hypothetical	3.06225	0.000115318	714	714	8.20188	951	951	10.4582	2579	2579	24.5842	3596	3596	32.3322	75.5764
GMOY009145-RA hypothetical protein|protein_coding|scf7180000651771:1955628-1968816:1|	Prohibitin- - regulation of branching involved in mammary gland duct morphogenesis - mammary gland alveolus development - mammary gland branching	CG15081	coding hypothetical	3.03289	1.39989e-21	2270	2270	33.4473	2121	2121	29.9182	8197	8197	100.226	7932	7932	91.4783	255.07
GMOY010283-RA hypothetical protein|protein_coding|scf7180000652113:142877-166546:1|	WD repeat domain - CUL RING ubiquitin ligase complex	CG14614	WD-recoding hypothetical	3.02374	3.45721e-07	3775	3775	11.9997	2592	2592	7.88767	12551	12551	33.1071	10818	10818	26.9154	79.9099
GMOY009874-RA hypothetical protein|protein_coding|scf7180000651930:33965-84905:1|	chaperonin complex component TcP- eta subunit CCT7	CG8351	T-com1 subunit eta, coding hypothetical	3.02341	1.89023e-39	3998	3998	38.1316	4118	4118	37.6	14668	14668	116.092	15036	15036	112.247	304.07
GMOY000889-RA hypothetical protein|protein_coding|scf7180000640659:5347-8898:1|	Nuclear distribution protein NUDC	CG9710	Nuclear migration nudC, coding hypothetical	3.00842	1.54516e-05	539	539	14.7091	537	537	14.0292	1766	1766	39.9925	2162	2162	46.18	114.911
GMOY003484-RA hypothetical protein|protein_coding|scf7180000646258:357957-359824:1|	Cytochrome P CYP subfamily	Cyp307a1	cytochrome coding hypothetical	2.9985	2.7508e-14	1539	1539	17.7866	1427	1427	15.7884	5048	5048	48.4132	5744	5744	51.9601	133.948
GMOY001908-RA hypothetical protein|protein_coding|scf7180000642332:10282-13186:1|	nucleus - sequence-specific DNA binding transcription factor	CG4882	No match	2.98711	0.000440142	1213	1213	8.89249	1393	1393	9.77626	3880	3880	23.6039	5567	5567	31.9436	74.2162
GMOY002565-RA hypothetical protein|protein_coding|scf7180000643977:16942-18588:-1|	DNA helicase TIP TBP-interacting protein	pontin	conserved hycoding hypothetical	2.97335	4.85439e-05	525	525	7.18235	465	465	6.09003	1798	1798	20.412	1770	1771	18.9638	52.6482
GMOY011757-RA hypothetical protein|protein_coding|scf7180000652170:18591061-18597508:1|	Checkpoint suppressor homologue - cellular response to hypoxia - mitotic cell cycle G transition DNA damage checkpoint - phagocytosis engulfment	CHES-1-l	forkhead forkhead domain,coding hypothetical	2.95595	3.99956e-07	1832	1835	7.60909	1431	1433	5.68856	5111	5112	17.5904	6634	6639	21.5476	52.4357
GMOY009102-RA hypothetical protein|protein_coding|scf7180000651771:411992-415299:1|	FK protein - response to DNA damage stimulus - protein folding - peptidyl-prolyl cis-trans isomerase - cytoplasm - FK binding	CG13746	FK506-binding 7 coding hypothetical	2.92853	4.62679e-09	2290	5058	34.095	2444	4626	29.8522	9000	17889	100.066	7742	18807	99.2274	263.241
GMOY000426-RA hypothetical protein|protein_coding|scf7180000639782:486-3331:1|	UDP-N-acetylglucosamine pyrophosphorylase	No match	UDcoding hypothetical	2.92293	5.86221e-23	2573	2573	28.3388	2513	2513	26.4968	9256	9256	84.5967	8734	8734	75.293	214.725
GMOY007773-RA hypothetical protein|protein_coding|scf7180000650670:190442-262296:-1|	Nebulin repeat protein	CG3849	lim and sh3 domain 1, lascoding hypothetical	2.90805	2.38936e-07	1396	1396	16.242	1091	1091	12.1517	3848	3848	37.1516	4958	4958	45.1503	110.696
GMOY010664-RA hypothetical protein|protein_coding|scf7180000652153:1480706-1496288:-1|	lola like - salivary gland morphogenesis - tracheal outgrowth open tracheal system - chromatin silencing - regulation of transcription from RNA	CG5738	abrucoding hypothetical	2.89674	2.17686e-05	3073	3120	27.482	3111	3165	26.6886	9190	9245	67.5755	12570	12630	87.0757	208.822
GMOY007386-RA hypothetical protein|protein_coding|scf7180000650348:14720-43003:1|	Organic anion transporter	CG7571	U4/U6 small nuclear ribonucleocoding hypothetical	2.88288	8.1559e-05	482	2309	7.41431	529	2344	7.20549	1882	8622	22.9744	1637	9164	23.032	60.6261
GMOY004881-RA hypothetical protein|protein_coding|scf7180000648310:4657-8500:1|	hypothetical conserved protein	No match	No match	2.88013	6.80776e-13	1346	1346	14.5179	1588	1588	16.3972	5131	5131	45.9252	5078	5078	42.8699	119.71
GMOY004733-RA hypothetical protein|protein_coding|scf7180000648212:2349-10108:-1|	WD subunit of the rRNA processing complex	CG12325	WD-recoding hypothetical	2.87718	3.68758e-06	869	869	6.14588	1069	1070	7.24448	2916	2918	17.1253	3839	3839	21.2512	51.7668
GMOY002117-RA hypothetical protein|protein_coding|scf7180000642746:27104-32256:-1|	phosphate transporter Culex quinquefasciatus	CG7628	conserved hycoding hypothetical	2.87587	6.43656e-11	1168	1168	7.7308	1309	1309	8.29431	4055	4055	22.2721	4569	4569	23.6702	61.9674
GMOY006990-RA hypothetical protein|protein_coding|scf7180000649843:64723-66233:-1|	hypothetical conserved protein	No match	No match	2.85385	1.32291e-06	774	774	11.0454	700	700	9.56311	2303	2303	27.2725	2807	2807	31.3534	79.2344
GMOY002086-RA hypothetical protein|protein_coding|scf7180000642671:272822-283328:1|	GK14170	CG14304	hycoding hypothetical	2.83609	1.49289e-11	1762	1762	8.27399	1575	1575	7.08025	5163	5163	20.1187	6336	6336	23.2876	58.7605
GMOY010949-RA hypothetical protein|protein_coding|scf7180000652158:1594289-1604521:-1|	Kynurenine 3-monooxygenase	cn0	Kynurenine 3-monooxygenase, coding hypothetical	2.83498	9.5482e-08	855	855	6.90402	931	931	7.19689	3030	3030	20.3033	3095	3095	19.5612	53.9655
GMOY003023-RA hypothetical protein|protein_coding|scf7180000645095:13042-13380:1|	Lcp - structural constituent of chitin-based cuticle - structural constituent of chitin-based larval cuticle	No match	No match	2.8346	0.00098965	12322	12322	757.833	12706	12706	748.101	48955	48956	2498.54	36619	36623	1762.97	5767.45
GMOY009183-RA hypothetical protein|protein_coding|scf7180000651783:13923-17596:1|	Unknown	CG10398	L-ascorbate oxidase, coding hypothetical	2.83168	9.24381e-05	2674	2801	101.387	3528	3679	127.485	11799	12417	372.971	9337	10098	286.091	887.934
GMOY007335-RA hypothetical protein|protein_coding|scf7180000650300:9323-13833:-1|	Cuticular protein - structural constituent of chitin-based cuticle	CG7076	Adult-scuticular ACcoding hypothetical	2.82154	7.19053e-13	12203	12203	510.892	15407	15407	617.504	49552	49552	1721.52	44383	44383	1454.38	4304.3
GMOY001822-RA hypothetical protein|protein_coding|scf7180000642162:30240-31620:-1|	translation initiation factor alpha subunit	eIF-2alp	eukaryotic translation initiation factor 2 subunit alcoding hypothetical	2.81431	0.00453592	872	872	13.9102	1230	1230	18.7837	2857	2857	37.8195	4309	4309	53.8013	124.315
GMOY002043-RA hypothetical protein|protein_coding|scf7180000642612:92878-96334:1|	Protein aurora borealis - activation of protein kinase - cytoplasm - nucleus	CG6897	No match	2.80821	4.23405e-08	910	910	8.43239	1004	1004	8.9064	3001	3001	23.0762	3510	3510	25.4575	65.8725
GMOY003241-RA hypothetical protein|protein_coding|scf7180000645663:49156-52168:-1|	DNA polymerase delta processivity factor (proliferating cell nuclear antigen)	mus209	cell nuclear antigen, coding hypothetical	2.80499	1.33879e-06	715	728	8.62404	823	828	9.39007	2565	2621	25.7653	2651	2793	25.897	69.6764
GMOY005961-RA hypothetical protein|protein_coding|scf7180000648796:199805-205066:1|	Translation initiation factor helicase subunit (eIF-4A)	me31B	DEAD box ATRNA helicase, coding hypothetical	2.78882	4.71127e-14	1564	1564	17.6071	1895	1895	20.423	5524	5524	51.6052	6142	6142	54.1204	143.756
GMOY004842-RA hypothetical protein|protein_coding|scf7180000648282:17691-19682:1|	Ribonucleotide reductase alpha subunit	RnrL	Ribonucleoside-direductase largechain, coding hypothetical	2.77537	3.31522e-05	864	866	10.9031	1012	1014	12.2216	3456	3461	36.1595	2821	2832	27.9078	87.1919
GMOY005394-RA hypothetical protein|protein_coding|scf7180000648565:41142-51688:-1|	Uncharacterized conserved protein	CG2943	conserved hycoding hypothetical	2.76543	1.17584e-10	1182	1196	6.73758	1470	1490	8.0356	4318	4370	20.4288	4543	4615	20.3491	55.5511
GMOY000989-RA hypothetical protein|protein_coding|scf7180000640777:1-12102:-1|	Serpin	sp5	transmembrane Tcoding hypothetical	2.7649	0.000311033	368	1686	6.3543	597	2420	8.73141	1543	7920	24.7699	1672	7231	21.3308	61.1864
GMOY010428-RA hypothetical protein|protein_coding|scf7180000652141:194178-196535:-1|	WD subunit of the rRNA processing complex	CG1671	conserved hycoding hypothetical	2.71013	1.71046e-06	710	710	6.27779	935	935	7.91442	2835	2835	20.8013	2538	2538	17.5647	52.5581
GMOY006712-RA hypothetical protein|protein_coding|scf7180000649257:173433-177505:-1|	eIF - cellular response to hypoxia - nucleotidyltransferase - cytosol - translational initiation - translation initiation factor -	CG8190	eIF2B-gamma coding hypothetical	2.70498	4.33147e-07	856	856	9.68894	959	959	10.3915	2981	2982	28.0091	2954	2954	26.1705	74.2601
GMOY004095-RA hypothetical protein|protein_coding|scf7180000647953:19369-22597:1|	uncharacterized protein DKFZp - protein stabilization - protein localization in Golgi apparatus - Golgi transport complex -	CG7880	conserved hycoding hypothetical	2.70145	1.64161e-05	1544	1544	10.1678	2264	2264	14.273	5371	5371	29.3511	7066	7066	36.4212	90.2133
GMOY000776-RA hypothetical protein|protein_coding|scf7180000640438:78259-86399:1|	knockout	ko0	hycoding hypothetical	2.69958	3.85923e-10	4182	4182	11.6442	3608	3608	9.61727	11396	11396	26.331	14170	14170	30.8813	78.4738
GMOY005790-RA hypothetical protein|protein_coding|scf7180000648755:12006-19643:1|	Unknown	CG2663	C20orf121, coding hypothetical	2.69905	4.74934e-14	1859	1859	40.8849	1875	1875	39.477	6348	6348	115.854	5840	5840	100.53	296.746
GMOY003430-RA hypothetical protein|protein_coding|scf7180000646190:32-3200:-1|	sister of odd and bowl - phagocytosis engulfment - zinc ion binding - nucleic acid binding - imaginal disc-derived leg joint morphogenesis -	sob	hycoding hypothetical	2.69226	1.66019e-11	1440	1440	9.81465	1624	1624	10.5964	4650	4650	26.2999	5338	5338	28.4768	75.1877
GMOY010645-RA hypothetical protein|protein_coding|scf7180000652153:648342-686863:-1|	COP signalosome subunit CSN7	CG2038	COsignalosome comsubunit 7A, coding hypothetical	2.68661	5.54661e-07	893	893	14.8236	920	920	14.6201	2853	2853	39.3	3046	3046	39.576	108.32
GMOY003237-RA hypothetical protein|protein_coding|scf7180000645663:4192-30340:-1|	CdGAPr - signal transduction - intracellular - retinal ganglion cell axon guidance - GTPase activator	CdGAPr	CDC42 GTcoding hypothetical	2.68238	8.91685e-06	4314	4315	10.0418	4679	4680	10.4265	12512	12513	24.1648	16760	16762	30.5322	75.1653
GMOY011826-RA hypothetical protein|protein_coding|scf7180000652170:20646267-20655823:1|	Nucleoplasmin - nucleic acid binding - nucleosome positioning - ATPase coupled - nucleus - nucleolus - histone binding	Nlp	No match	2.68034	4.486e-145	27677	27768	408.57	27759	27830	392.008	89850	89927	1098	90029	90101	1037.65	2936.23
GMOY011845-RA hypothetical protein|protein_coding|scf7180000652170:21008000-21040865:1|	Dual oxidase and related animal heme peroxidases	CG3131	dual oxidase 1 coding hypothetical	2.67673	1.47429e-09	1253	1329	7.09753	1302	1343	6.86621	3766	3948	17.4964	4527	4794	20.0392	51.4993
GMOY009631-RA hypothetical protein|protein_coding|scf7180000651846:4058019-4063479:1|	Adult enhancer factor - intracellular - nucleic acid binding - zinc ion binding - negative regulation of transcription from RNA polymerase II	Aef1	glass, coding hypothetical	2.67658	4.12461e-05	1585	1586	13.248	1319	1323	10.5795	4029	4030	27.9345	5433	5444	35.5931	87.3551
GMOY004618-RA hypothetical protein|protein_coding|scf7180000648166:34504-36824:-1|	nucleolar protein 12-like	No match	No match	2.67038	0.00634647	843	843	8.33775	707	707	6.69422	2020	2020	16.5791	3024	3024	23.4101	55.0212
GMOY001012-RA hypothetical protein|protein_coding|scf7180000640787:159532-160314:1|	Unknown product	No match	No match	2.65826	1.49712e-05	804	804	36.7607	637	637	27.8821	2409	2409	91.4014	2237	2237	80.0558	236.1
GMOY000200-RA hypothetical protein|protein_coding|scf7180000639217:28723-31374:1|	ATP-dependent RNA helicase	CG9253	DEAD box ATRNA helicase, coding hypothetical	2.65228	3.09669e-06	875	875	7.70404	775	775	6.53238	2341	2341	17.1041	2979	2979	20.5296	51.8701
GMOY002441-RA hypothetical protein|protein_coding|scf7180000643732:27335-28315:1|	Fibrillarin	Fib	Fibrillarin, coding hypothetical	2.64546	0.00923576	419	419	8.90506	242	242	4.92377	1156	1156	20.3878	970	970	16.136	50.3525
GMOY010851-RA hypothetical protein|protein_coding|scf7180000652157:1429031-1433458:-1|	heat shock protein cognate 5	Hsc70-5	Heat shock 70 kDa cognate, coding hypothetical	2.64501	1.52373e-09	10643	10643	68.8701	10671	10671	66.1045	36479	36479	195.884	31658	31658	160.343	491.201
GMOY009059-RA hypothetical protein|protein_coding|scf7180000651758:792879-802480:1|	transmembrane transport - integral to membrane - sodium:iodide symporter - vitamin transport - sodium-dependent multivitamin transmembrane	CG6723	sodium/solute symcoding hypothetical	2.64437	0.00368036	1285	1285	9.27679	1202	1202	8.30727	4560	4560	27.318	3381	3381	19.1047	64.0067
GMOY000635-RA hypothetical protein|protein_coding|scf7180000640232:18829-26920:-1|	Translation elongation factor EF- alpha/Tu	Elf	eukaryotic chain release factorGTsubunit, coding hypothetical	2.64269	4.35864e-35	7697	7765	32.1412	6713	6751	26.7514	22557	22630	77.7308	23643	23727	76.871	213.494
GMOY008891-RA hypothetical protein|protein_coding|scf7180000651647:125928-130795:-1|	cell wall macromolecule catabolic process	CG12207	conserved hycoding hypothetical	2.64119	1.67527e-10	2641	2641	32.163	3295	3295	38.4152	8478	8478	85.6782	10499	10499	100.077	256.334
GMOY003280-RA hypothetical protein|protein_coding|scf7180000645803:45070-61730:-1|	Zinc carboxypeptidase A 1	CG17633	zinc carboxycoding hypothetical	2.63162	6.61985e-22	2836	2836	27.3744	3543	3543	32.7392	10408	10408	83.367	9849	9849	74.4098	217.89
GMOY004741-RA hypothetical protein|protein_coding|scf7180000648218:1788-15122:1|	uninflatable - regulation of tube architecture open tracheal system - apical plasma membrane - cell adhesion - calcium ion binding - Notch binding	SP1070	conserved hycoding hypothetical	2.62874	3.04533e-11	9167	9167	17.6088	10391	10391	19.1082	27804	27804	44.3198	34498	34498	51.8676	132.904
GMOY007820-RA hypothetical protein|protein_coding|scf7180000650671:1524077-1530437:1|	Puromycin-sensitive aminopeptidase	CG1009	AminoN coding hypothetical	2.62871	5.96233e-23	3357	3357	17.3417	3196	3196	15.8054	10366	10366	44.4366	10503	10503	42.4672	120.051
GMOY001756-RA hypothetical protein|protein_coding|scf7180000642049:10544-20164:-1|	Nuclear pore complex p component (sc Nup57)	CG8831	Nucleocoding hypothetical	2.6205	2.47126e-08	1219	1219	7.68531	1112	1112	6.71153	3333	3333	17.4374	4087	4087	20.168	52.0022
GMOY004246-RA hypothetical protein|protein_coding|scf7180000648009:260725-262636:1|	zinc carboxypeptidase	CG8560	carboxyA, coding hypothetical	2.61056	3.54093e-55	15310	15310	187.546	17104	17104	200.581	48216	48216	490.131	54228	54229	519.953	1398.21
GMOY006515-RA hypothetical protein|protein_coding|scf7180000649080:42254-46677:-1|	Alpha-D-galactosidase (melibiase)	CG7997	alcoding hypothetical	2.6051	3.27968e-05	665	665	8.62775	751	751	9.32771	2130	2130	22.9321	2334	2334	23.7016	64.5892
GMOY004651-RA hypothetical protein|protein_coding|scf7180000648175:1617-17252:1|	Sodium/potassium-transporting ATPase subunit beta-2	CG8663	sodium/ATsubunit beta-2, coding hypothetical	2.59492	0.000596582	536	536	12.1735	497	497	10.806	1645	1645	31.003	1602	1604	28.5137	82.4962
GMOY007509-RA hypothetical protein|protein_coding|scf7180000650443:32125-33143:1|	mitochondrial transcription factor A CG4217-PA	CG4217	transcrifactor A, coding hypothetical	2.58114	1.3238e-05	798	798	17.948	774	774	16.6653	2261	2261	42.1989	2662	2662	46.8619	123.674
GMOY004872-RA hypothetical protein|protein_coding|scf7180000648307:1-2981:-1|	C Zn-finger protein	CG4360	zinc finger coding hypothetical	2.57573	2.11089e-13	1799	1799	14.1861	2358	2358	17.8006	6127	6128	40.0994	6810	6810	42.0318	114.118
GMOY008590-RA hypothetical protein|protein_coding|scf7180000651441:111750-119305:-1|	Transcription factor ACJ contains POU and HOX	vvl	CF1A, coding hypothetical	2.57167	2.31328e-08	1232	1232	12.8948	1804	1804	18.0758	4922	4922	42.7497	4478	4478	36.6848	110.405
GMOY002356-RA hypothetical protein|protein_coding|scf7180000643471:3-26331:-1|	RNA-binding protein ETR- (RRM superfamily)	aret	Sfactor 3B subunit, coding hypothetical	2.57059	0.00189782	345	346	7.83265	556	560	12.1361	1190	1200	22.5425	1608	1638	29.0233	71.5345
GMOY009851-RA hypothetical protein|protein_coding|scf7180000651917:12005-15353:-1|	proteasome regulatory subunit alpha type PSMA3/PRE10	Prosa7	subunit altycoding hypothetical	2.56982	7.13971e-15	2096	2096	13.5337	2387	2387	14.7549	7082	7082	37.9462	6838	6838	34.5583	100.793
GMOY009839-RA hypothetical protein|protein_coding|scf7180000651906:7505-8812:1|	Vegetative cell wall protein gp1	No match	No match	2.56073	4.05438e-05	4089	4089	82.2111	6447	6447	124.088	17541	17541	292.655	14889	14889	234.303	733.258
GMOY008632-RA hypothetical protein|protein_coding|scf7180000651469:5243-6526:-1|	Trophoblast glycoprotein - membrane - cell adhesion - integral to plasma membrane	CG6959	Troglycocoding hypothetical	2.54344	0.000151014	544	544	8.83336	744	744	11.5654	1792	1792	24.1465	2168	2168	27.5541	72.0993
GMOY004387-RA hypothetical protein|protein_coding|scf7180000648080:5876-23124:-1|	SD06318p	CG1553	conserved hycoding hypothetical	2.54133	2.32225e-16	2708	2708	12.6592	2361	2361	10.566	7190	7190	27.8917	8459	8459	30.9511	82.068
GMOY011226-RA hypothetical protein|protein_coding|scf7180000652160:6006645-6010997:-1|	Nopp nucleolar protein	Nopp140	No match	2.53681	8.97929e-07	5148	5148	34.7917	5267	5267	34.0768	13944	13944	78.2011	18128	18129	95.8982	242.968
GMOY000772-RA hypothetical protein|protein_coding|scf7180000640438:17173-27553:-1|	Permease of the major facilitator superfamily	CG4288	sialin, coding hypothetical	2.53324	9.82976e-07	892	892	6.888	1134	1134	8.38302	3180	3180	20.3772	3012	3012	18.2047	53.8529
GMOY011173-RA hypothetical protein|protein_coding|scf7180000652160:3803835-3806892:1|	Ubiquitin-conjugating enzyme E2	CG10640	ubiquitin-conjugating enzyme E2 variant,coding hypothetical	2.53297	3.32349e-13	2161	3645	37.5103	1943	3412	33.614	6221	9643	82.3481	6383	10702	86.202	239.674
GMOY008209-RA hypothetical protein|protein_coding|scf7180000651022:47914-85849:-1|	Fatty acyl-CoA elongase/Polyunsaturated fatty acid specific elongation enzyme	CG2781	elongation of very long chain fatty acids coding hypothetical	2.5303	2.12846e-74	13626	13627	105.227	12919	12920	95.5102	39210	39211	251.261	42222	42224	255.204	707.202
GMOY009129-RA hypothetical protein|protein_coding|scf7180000651771:804051-808950:-1|	chaperonin complex component TcP- theta subunit CCT8	CG8258	T-com1 subunit theta, coding hypothetical	2.5225	1.03916e-24	6104	6104	26.9685	5218	5218	22.0701	17172	17172	62.9581	17473	17473	60.424	172.421
GMOY000444-RA hypothetical protein|protein_coding|scf7180000639810:6170-8441:-1|	RNA polymerase I-associated factor PAF67	CG5642	eukaryotic translation initiation factor 3subunit 6-interacting coding hypothetical	2.52223	7.99953e-16	2530	2530	26.4273	3314	3314	33.1393	8573	8573	74.311	9230	9230	75.4628	209.34
GMOY010806-RA hypothetical protein|protein_coding|scf7180000652156:2032372-2033418:-1|	Nuclear porin	CG6251	conserved hycoding hypothetical	2.52054	0.00309105	565	565	11.2511	665	665	12.6773	2110	2110	34.8672	1625	1625	25.3279	84.1234
GMOY001244-RA hypothetical protein|protein_coding|scf7180000641116:858-10376:-1|	broad - male genitalia morphogenesis - oogenesis - muscle fiber development - intracellular - zinc ion binding - eclosion	CG7689	zinc finger and BTB domain-containing coding hypothetical	2.51484	1.67079e-08	2190	2190	32.8017	3442	3442	49.354	8787	8787	109.215	8258	8258	96.8116	288.182
GMOY004107-RA hypothetical protein|protein_coding|scf7180000647960:39841-42966:1|	Nucleosome assembly protein NAP-1	Nap1	nucleosome assembly coding hypothetical	2.51053	6.00689e-17	13800	13800	158.874	13732	13732	151.344	38195	38195	364.896	45657	45658	411.425	1086.54
GMOY002806-RA hypothetical protein|protein_coding|scf7180000644549:36158-39420:-1|	ATP-dependent RNA helicase	rs1	DEAD box ATRNA helicase, coding hypothetical	2.50295	4.82312e-07	984	984	6.77982	1211	1211	7.98778	3401	3401	19.4455	3230	3230	17.4191	51.6322
GMOY009680-RA hypothetical protein|protein_coding|scf7180000651846:5640152-5696975:-1|	copper transporter 1A	CG3977	High-affinity coucoding hypothetical	2.5019	6.22057e-15	5360	5362	36.5818	4190	4190	27.366	14341	14345	81.2134	14675	14687	78.4281	223.589
GMOY003822-RA hypothetical protein|protein_coding|scf7180000647354:93308-96208:1|	T-complex chaperonin isoform A	Cct5	Hscoding hypothetical	2.49172	6.06871e-46	7241	7241	63.5663	7860	7860	66.0557	22844	22844	166.414	22660	22660	155.7	451.736
GMOY001469-RA hypothetical protein|protein_coding|scf7180000641418:4950-37118:1|	Permease of the major facilitator superfamily	Picot	sialin, coding hypothetical	2.48072	1.8628e-16	2950	2954	16.1439	2924	2935	15.3555	9133	9142	41.4598	8495	8503	36.3722	109.331
GMOY010782-RA hypothetical protein|protein_coding|scf7180000652156:1470797-1479283:1|	Predicted Ras related/Rac-GTP binding protein	CG5410	rho GTcoding hypothetical	2.46246	7.26981e-06	843	843	7.53364	1030	1030	8.81198	2538	2538	18.8216	3044	3044	21.2923	56.4595
GMOY007518-RA hypothetical protein|protein_coding|scf7180000650443:76636-80000:-1|	RNA helicase	CG7878	DEAD box ATRNA helicase, coding hypothetical	2.45886	1.57381e-16	2739	2739	24.1873	3016	3016	25.4968	8849	8849	64.8454	8249	8249	57.0161	171.546
GMOY005320-RA hypothetical protein|protein_coding|scf7180000648531:125785-129808:1|	Larval cuticle protein 9	CG16914	No match	2.45705	2.94371e-05	3538	3538	163.197	3522	3522	155.526	9026	9026	345.492	12044	12046	434.907	1099.12
GMOY000359-RA hypothetical protein|protein_coding|scf7180000639579:16942-19955:1|	Dihydrolipoamide acetyltransferase	CG5599	Liacyltransferase comofbranched-chain alacid dehydrogenase, coding hypothetical	2.45615	3.80307e-05	769	779	7.3792	856	875	7.93486	2129	2201	17.3014	2710	2830	20.9826	53.598
GMOY010801-RA hypothetical protein|protein_coding|scf7180000652156:1974294-1981534:1|	Unknown	CG17443	Angiocoding hypothetical	2.45378	0.00524353	1155	1177	10.4335	1114	1137	9.64882	2751	2787	20.5013	4021	4088	28.3639	68.9475
GMOY002027-RA hypothetical protein|protein_coding|scf7180000642602:554816-594006:1|	Dentin sialophosphoprotein - cellular response to cell-matrix adhesion - biomineral tissue development - multicellular organismal development -	CG6040	hycoding hypothetical	2.44924	3.99183e-11	3913	3913	12.8458	3693	3693	11.6062	10181	10181	27.7351	12438	12438	31.9595	84.1465
GMOY002737-RA hypothetical protein|protein_coding|scf7180000644327:33131-34804:1|	Uridine monophosphate synthase/orotate phosphoribosyltransferase	r-l	conserved hycoding hypothetical	2.44906	0.00112485	586	605	8.54596	514	529	7.15353	1469	1517	17.782	1805	1895	20.9515	54.433
GMOY002679-RA hypothetical protein|protein_coding|scf7180000644232:34619-37447:1|	smooth muscle caldesmon Aedes aegypti	CG12301	Caldesmon, coding hypothetical	2.4433	0.00705004	1144	1144	8.62627	1046	1046	7.55071	2632	2632	16.4692	3881	3881	22.9055	55.5517
GMOY005689-RA hypothetical protein|protein_coding|scf7180000648709:32996-35340:-1|	Transmembrane protein	CG3702	conserved hycoding hypothetical	2.44321	3.25711e-08	1435	1435	14.3427	1317	1317	12.6015	4095	4095	33.9641	4052	4052	31.6991	92.6074
GMOY008664-RA hypothetical protein|protein_coding|scf7180000651494:1138-11973:-1|	Myosin class II heavy chain	CG1962	DNA double-strand break reRad50 ATcoding hypothetical	2.43918	9.07849e-05	779	959	8.6109	733	902	7.75346	2426	3011	22.4352	2033	2812	19.7626	58.5622
GMOY005728-RA hypothetical protein|protein_coding|scf7180000648728:88369-91925:-1|	hypothetical conserved protein	CG4287	conserved hycoding hypothetical	2.43776	0.000871499	605	605	8.07028	550	550	7.02352	1715	1715	18.9839	1697	1697	17.718	51.7957
GMOY004193-RA hypothetical protein|protein_coding|scf7180000647995:193079-212073:1|	Phosphatidylinositol transfer protein PDR16	CG10727	major scoding hypothetical	2.43648	1.03792e-10	1798	1798	15.1893	1870	1870	15.1233	4940	4940	34.6308	5896	5896	38.9856	103.929
GMOY008814-RA hypothetical protein|protein_coding|scf7180000651593:210653-216289:-1|	P-type ATPase	No match	cation-transAT13a1, coding hypothetical	2.43513	2.54393e-14	2286	2286	11.2542	2681	2681	12.6356	7143	7143	29.1815	7480	7480	28.8231	81.8944
GMOY004738-RA hypothetical protein|protein_coding|scf7180000648214:4465-16123:-1|	Permease of the major facilitator superfamily	CG7801	sugar transcoding hypothetical	2.42465	2.11089e-13	2432	2432	14.8609	2249	2249	13.1562	6850	6850	34.7346	6904	6904	33.0205	95.7723
GMOY000246-RA hypothetical protein|protein_coding|scf7180000639276:121477-123749:1|	Proteasome activator subunit	REG	activator comsubunit, coding hypothetical	2.40845	3.91361e-15	2767	2767	37.3399	2636	2636	34.054	7890	7890	88.3546	7872	7872	83.1474	242.896
GMOY010276-RA hypothetical protein|protein_coding|scf7180000652113:43364-54250:-1|	Uncharacterized protein - cell redox homeostasis - glycoprotein metabolic process - response to unfolded protein - response to stress - protein	CG9911	thioredoxin domain-containing 4coding hypothetical	2.408	2.66221e-05	890	890	7.88271	882	882	7.47848	2308	2308	16.9633	2871	2871	19.903	52.2275
GMOY001153-RA hypothetical protein|protein_coding|scf7180000640926:34708-37092:1|	Unknown	CG7688	No match	2.40437	6.04163e-10	2972	2973	120.829	2289	2289	89.0594	7875	7875	265.591	7476	7482	238.008	713.488
GMOY010215-RA hypothetical protein|protein_coding|scf7180000652092:67974-69545:1|	sorting nexin protein sNX27	CG5734	Sorting nexin-17, coding hypothetical	2.40365	0.000924597	596	596	7.90471	595	595	7.55467	1727	1727	19.0073	1739	1739	18.0526	52.5192
GMOY004191-RA hypothetical protein|protein_coding|scf7180000647995:157685-182827:-1|	Galactokinase	CG10483	xenotroand murine leukemia virus recexcoding hypothetical	2.40281	1.33484e-06	1370	1370	8.60608	1608	1608	9.67008	4631	4631	24.1406	4001	4001	19.6722	62.089
GMOY000583-RA hypothetical protein|protein_coding|scf7180000640123:105211-108170:-1|	cargo transport protein ERV29	Surf4B	surfeit locus coding hypothetical	2.39838	1.1133e-07	4553	4553	83.0507	5476	5476	95.6243	15563	15563	235.574	13445	13445	191.958	606.207
GMOY009773-RA hypothetical protein|protein_coding|scf7180000651884:14938-16134:-1|	cell growth-regulating nucleolar protein	CG12909	Cell growth-regulating nucleolar coding hypothetical	2.39713	2.65286e-16	3019	3019	52.5849	2884	2884	48.0897	8562	8562	123.755	8578	8578	116.946	341.375
GMOY011044-RA hypothetical protein|protein_coding|scf7180000652159:1632461-1640833:-1|	Unknown product	tkv	SAX, coding hypothetical	2.39586	0.00760567	7321	7321	23.5008	8328	8328	25.5925	18231	18231	48.5637	27296	27299	68.5898	166.247
GMOY000118-RA hypothetical protein|protein_coding|scf7180000639028:3524-14617:1|	K+/Cl- cotransporter KCC1	CG4357	sodium-cotranscoding hypothetical	2.39384	2.3288e-07	1232	1233	10.5487	1753	1753	14.3575	4052	4052	28.767	4575	4576	30.6424	84.3155
GMOY005329-RA hypothetical protein|protein_coding|scf7180000648537:38716-54683:-1|	RNA-binding protein ETR- (RRM superfamily)	aret	hycoding hypothetical	2.39141	0.00245854	532	540	7.9119	508	508	7.12541	1474	1484	18.043	1540	1558	17.8671	50.9475
GMOY002032-RA hypothetical protein|protein_coding|scf7180000642607:42790-68378:1|	chaperonin complex component TcP- alpha subunit CCT1	T-cp1	T-com1 subunit alcoding hypothetical	2.38809	2.62423e-23	4322	4638	15.0575	4238	4462	13.8679	12249	12713	34.2498	12510	13782	35.0214	98.1966
GMOY006238-RA hypothetical protein|protein_coding|scf7180000648905:194307-202168:-1|	DNA repair/transcription protein Mms19	CG12005	DNA remet18/mms19,coding hypothetical	2.38288	7.46388e-07	1211	1211	8.26737	1283	1284	8.39165	3201	3201	18.1342	4007	4008	21.4166	56.2098
GMOY000532-RA hypothetical protein|protein_coding|scf7180000640026:41680-45204:1|	RNA polymerase II elongator complex subunit ELP WD repeat superfamily	CG11887	Stat3-interacting coding hypothetical	2.37901	0.00154262	1400	1417	8.76142	1735	1761	10.4237	5046	5099	26.1624	3935	4098	19.8324	65.18
GMOY011912-RA hypothetical protein|protein_coding|scf7180000652170:23851160-23896118:-1|	Transcription factor E partner (TDP)	E2f	transcrifactor E2F3, coding hypothetical	2.37443	8.01491e-07	4442	4442	22.1403	3465	3465	16.5336	10187	10187	42.1346	12664	12664	49.4055	130.214
GMOY003049-RA hypothetical protein|protein_coding|scf7180000645209:119208-156711:1|	Sugar transporter/spinster transmembrane protein	CG8428	conserved hycoding hypothetical	2.37142	3.07986e-10	2098	2098	12.1135	2904	2904	16.0517	7297	7297	34.9621	7002	7002	31.6436	94.7709
GMOY007656-RA hypothetical protein|protein_coding|scf7180000650594:31280-32290:1|	pupal cuticle protein Aedes aegypti	CG14770	No match	2.36865	0	104720	104720	2357.82	106179	106179	2288.65	298907	298908	5584.8	305908	305913	5391.12	15622.4
GMOY011906-RA hypothetical protein|protein_coding|scf7180000652170:23390437-23433798:-1|	pumilio - regulation of synaptic growth at neuromuscular junction - regulation of synaptic transmission - dendrite morphogenesis - RNA binding -	pum	No match	2.35898	2.00928e-06	977	977	39.9408	1354	1354	52.9907	3264	3264	110.729	3370	3370	107.833	311.493
GMOY004714-RA hypothetical protein|protein_coding|scf7180000648205:45550-66286:-1|	Dihydroorotase	CRMP	dihydrocoding hypothetical	2.35338	2.06803e-06	1008	1008	7.74645	1332	1332	9.79954	3388	3388	21.606	3254	3254	19.5731	58.7251
GMOY010007-RA hypothetical protein|protein_coding|scf7180000652009:48808-54528:-1|	C Zn-finger protein	CG6693	conserved hycoding hypothetical	2.35297	2.87719e-05	1015	1041	9.2634	855	887	7.55618	2442	2556	18.8742	2906	3106	21.6332	57.327
GMOY002635-RA hypothetical protein|protein_coding|scf7180000644138:8429-11531:-1|	Pyrroline- reductase	CG5824	nocoding hypothetical	2.35093	3.80351e-06	1161	1208	9.70558	1069	1117	8.59146	3216	3527	23.5152	3135	3666	23.054	64.8663
GMOY004154-RA hypothetical protein|protein_coding|scf7180000647982:161708-174330:1|	UDP-glucose pyrophosphorylase	CG4347	UTuridylyltransferase,coding hypothetical	2.3508	4.78129e-05	918	918	9.58902	868	868	8.67981	2245	2245	19.4597	2855	2855	23.342	61.0705
GMOY010533-RA hypothetical protein|protein_coding|scf7180000652150:55480-95180:-1|	bric a brac - polytene chromosome chromocenter - polytene chromosome - regulation of transcription DNA-dependent - sequence-specific DNA binding	ttk	tramtrack, coding hypothetical	2.3482	0.00778653	2736	2736	8.77191	2252	2252	6.91203	5775	5775	15.3645	8499	8499	21.3278	52.3763
GMOY010985-RA hypothetical protein|protein_coding|scf7180000652159:196226-205345:-1|	Bicoid mRNA stability factor	CG10302	No match	2.34357	5.02951e-30	5355	5626	14.7936	6291	6546	16.4782	16126	16466	35.9294	16870	17334	35.6757	102.877
GMOY005887-RA hypothetical protein|protein_coding|scf7180000648779:135583-139446:1|	Inorganic pyrophosphatase/Nucleosome remodeling factor subunit NURF38	Nurf-38	Inorganic coding hypothetical	2.3399	4.70041e-10	1967	1967	31.1394	1860	1860	28.1889	4992	4992	65.5797	5876	5876	72.8095	197.718
GMOY003759-RA hypothetical protein|protein_coding|scf7180000647116:5761-73908:1|	Protein required for actin cytoskeleton organization and cell cycle progression	No match	No match	2.33504	2.03633e-12	3286	3286	29.5306	3986	3986	34.2926	10710	10710	79.8697	9779	9780	68.7928	212.486
GMOY007053-RA hypothetical protein|protein_coding|scf7180000650027:47019-54818:1|	Transketolase	CG8036	transketolase, coding hypothetical	2.32559	4.44994e-07	4131	4131	22.4293	4641	4641	24.123	13229	13229	59.6042	11392	11392	48.4129	154.569
GMOY009373-RA hypothetical protein|protein_coding|scf7180000651840:1588627-1598666:-1|	RNA helicase nonsense mRNA reducing factor (pNORF1)	Gst2	glutathione S-transferase, coding hypothetical	2.32017	0.000275687	8666	8666	100.1	14757	14757	163.182	34784	34784	333.413	30508	30508	275.822	872.517
GMOY009571-RA hypothetical protein|protein_coding|scf7180000651846:2796465-2798008:-1|	peritrophin A isoform A	Peritrop	coding hypothetical	2.31898	8.92626e-35	16112	16112	351.018	16974	16974	354.016	43473	43473	785.938	49492	49492	843.947	2334.92
GMOY005414-RA hypothetical protein|protein_coding|scf7180000648573:117963-127038:1|	hypothetical conserved protein	CG9216	No match	2.31402	0.00167933	5183	5183	19.8461	4641	4641	17.0124	11469	11469	36.4425	16195	16195	48.5372	121.838
GMOY004819-RA hypothetical protein|protein_coding|scf7180000648265:2036-6860:-1|	Myosin class II heavy chain	CG15165	Cingulin, coding hypothetical	2.31362	6.1001e-07	1251	1251	10.2606	1421	1421	11.1576	3603	3603	24.5228	3876	3876	24.8829	70.8238
GMOY004149-RA hypothetical protein|protein_coding|scf7180000647982:2912-19715:1|	catalase	Cat	Catalase, coding hypothetical	2.31259	2.10888e-06	11829	11829	115.354	17582	17582	164.139	43154	43154	349.216	38707	38707	295.443	924.152
GMOY000882-RA hypothetical protein|protein_coding|scf7180000640622:43456-51223:-1|	Amino acid transporters	CG3424	amino acid transcoding hypothetical	2.31225	2.16619e-20	3908	3908	21.9148	4284	4284	22.9981	11272	11272	52.4532	11643	11643	51.1031	148.469
GMOY003583-RA hypothetical protein|protein_coding|scf7180000646658:6154-45390:-1|	CG isoform B	CG2055	conserved hycoding hypothetical	2.3111	2.75418e-17	3217	3217	11.5403	3733	3735	12.8267	9278	9279	27.6221	10153	10160	28.5273	80.5164
GMOY001621-RA hypothetical protein|protein_coding|scf7180000641649:25652-26368:1|	Translation initiation factor cap-binding subunit (eIF-4E)	eIF-4E	eukaryotic translation initiation factor 4Etycoding hypothetical	2.29208	0.00137722	668	668	19.4245	614	614	17.0923	1605	1609	38.8256	1964	1973	44.9055	120.248
GMOY010819-RA hypothetical protein|protein_coding|scf7180000652157:30106-71636:-1|	Very long-chain acyl-CoA synthetase/fatty acid transporter	CG3037	luciferase, coding hypothetical	2.28734	2.74182e-13	2664	2664	16.09	2798	2798	16.1781	7257	7257	36.372	7873	7873	37.2187	105.859
GMOY002769-RA hypothetical protein|protein_coding|scf7180000644388:47763-48220:-1|	Sec - negative regulation of autophagy - protein transporter - Sec translocon complex - SRP-dependent cotranslational protein targeting to	No match	No match	2.28526	0.00271955	456	456	40.1152	711	711	59.8787	1649	1649	120.38	1561	1562	107.554	327.927
GMOY003175-RA hypothetical protein|protein_coding|scf7180000645539:5239-19301:-1|	Nuclear pore complex rNpl component (sc Npl4)	CG4673	nuclear localization, coding hypothetical	2.28405	0.0001943	824	824	13.9674	846	846	13.7283	2421	2421	34.0542	2190	2190	29.0557	90.8055
GMOY008173-RA hypothetical protein|protein_coding|scf7180000650979:3216-6021:1|	conserved hypothetical protein	CG10286	No match	2.27973	3.81511e-07	1418	1418	13.2161	1455	1455	12.9822	3935	3935	30.434	3993	3993	29.129	85.7613
GMOY009902-RA hypothetical protein|protein_coding|scf7180000651953:9728-17108:-1|	Myosin class V heavy chain	ck0	myosin VII, coding hypothetical	2.27454	3.37182e-17	3511	3511	11.0744	3717	3717	11.2239	9463	9463	24.769	10449	10449	25.7968	72.864
GMOY010854-RA hypothetical protein|protein_coding|scf7180000652157:1478289-1479485:-1|	Selenophosphate synthetase	SelD	Selenide, water dikinase, coding hypothetical	2.27135	0.00280102	655	655	11.4088	517	517	8.6208	1671	1671	24.1526	1558	1558	21.2405	65.4227
GMOY011743-RA hypothetical protein|protein_coding|scf7180000652170:17092467-17112964:1|	Permease of the major facilitator superfamily	CG3036	sialin, coding hypothetical	2.26696	0.000117728	811	811	7.54857	998	998	8.8927	2360	2360	18.2282	2598	2598	18.9271	53.5966
GMOY002288-RA hypothetical protein|protein_coding|scf7180000643226:43264-53195:1|	Alternative splicing factor SRp (RRM superfamily)	nop5	Nucleolar NOcoding hypothetical	2.26692	2.30247e-16	3434	3519	12.4312	4310	4367	14.7685	10681	10901	31.9557	10511	10760	29.7512	88.9065
GMOY004668-RA hypothetical protein|protein_coding|scf7180000648182:31651-36775:1|	Mannose lectin ERGIC- involved in glycoprotein traffic	rhea	ERGIC-53 coding hypothetical	2.26306	0.000446049	3383	3409	18.38	3735	3757	19.3918	10778	10805	48.3427	8652	8687	36.6596	122.774
GMOY002913-RA hypothetical protein|protein_coding|scf7180000644792:40760-43309:1|	chaperonin complex component TcP- beta subunit CCT2	CG7033	T-com1 subunit beta, coding hypothetical	2.26093	0.000121091	5060	5060	63.5528	6124	6124	73.634	16760	16760	174.681	13714	13714	134.818	446.686
GMOY001426-RA hypothetical protein|protein_coding|scf7180000641357:116384-136458:-1|	Tubulin polyglutamylase TTLL4	CG16833	conserved hycoding hypothetical	2.26038	4.53298e-08	1686	1686	10.1244	1669	1669	9.59462	4480	4480	22.3244	4707	4707	22.1236	64.167
GMOY005944-RA hypothetical protein|protein_coding|scf7180000648796:40210-45204:-1|	Cullin-associated and neddylation-dissociated - regulation of protein stability - protein binding - negative regulation of protein neddylation -	No match	Cullin-associated NEDD8-dissociated coding hypothetical	2.25791	2.46028e-13	2918	2918	14.1484	3583	3583	16.6314	9196	9196	37.0008	8516	8516	32.3191	100.1
GMOY005381-RA hypothetical protein|protein_coding|scf7180000648564:46860-50384:1|	Actin-related protein Arp complex subunit Arp2	Arp66B	conserved hycoding hypothetical	2.25413	8.43569e-06	1110	1110	7.78955	1252	1252	8.4111	3207	3207	18.6757	3230	3230	17.7416	52.6179
GMOY006900-RA hypothetical protein|protein_coding|scf7180000649549:1761-4269:-1|	Golgi involved in ER retention (RER)	CG11857	RER1 coding hypothetical	2.24748	0.00208778	2054	2054	21.423	2080	2080	20.7683	4705	4705	40.7219	6584	6584	53.7488	136.662
GMOY006249-RA hypothetical protein|protein_coding|scf7180000648913:7590-27009:1|	Amphiphysin	amph	Amcoding hypothetical	2.24661	0.000267041	4111	4114	83.8457	4172	4173	81.4186	9608	9609	162.511	12993	13000	207.377	535.152
GMOY010285-RA hypothetical protein|protein_coding|scf7180000652113:181915-184061:-1|	acyl-CoA-binding protein	CG1704	conserved hycoding hypothetical	2.244	0.000141239	877	877	11.2108	947	947	11.589	2231	2231	23.6661	2731	2731	27.325	73.7909
GMOY006365-RA hypothetical protein|protein_coding|scf7180000648980:21290-57420:1|	Alpha tubulin	CG4869	tubulin beta-2 chain, coding hypothetical	2.24322	0.000316957	3131	3255	32.8642	3847	4006	38.7206	10423	10872	91.0899	8436	9234	72.9729	235.648
GMOY008371-RA hypothetical protein|protein_coding|scf7180000651174:147921-149363:1|	Hydroxyacyl-CoA dehydrogenase/enoyl-CoA hydratase	CG4598	3,2-trans-enoyl-CoA isomerase, coding hypothetical	2.24302	0.0099081	785	785	14.2196	523	523	9.06938	1494	1494	22.4572	2088	2088	29.6038	75.3499
GMOY004559-RA hypothetical protein|protein_coding|scf7180000648148:26648-60271:1|	IGF-II mRNA-binding protein IMP contains RRM and KH	IGF-II	coding hypothetical	2.2404	3.45536e-07	4659	4659	19.8725	4032	4032	16.4642	10521	10521	37.2397	13151	13151	43.9056	117.482
GMOY005210-RA hypothetical protein|protein_coding|scf7180000648478:2998-7990:-1|	carbohydrate binding - carboxypeptidase	CG1371	carboxyregulatory region-containing coding hypothetical	2.23772	3.26236e-19	4343	4343	20.6167	4120	4120	18.7235	10986	10986	43.2771	11977	11977	44.5018	127.119
GMOY006702-RA hypothetical protein|protein_coding|scf7180000649257:93162-94990:-1|	molecular chaperone	l(2)tid	tumorous imaginal discs, coding hypothetical	2.23042	0.000307111	950	950	11.2667	742	742	8.42435	2138	2138	21.0412	2451	2451	22.7518	63.484
GMOY000932-RA hypothetical protein|protein_coding|scf7180000640693:67070-71651:1|	eukaryotic release factor - smoothened signaling pathway - translation release factor codon specific - salivary gland cell autophagic cell death	CG5605	eukaryotic chain release factor subunit,coding hypothetical	2.23031	0.000996044	3234	3234	26.7885	3193	3193	25.3202	7319	7319	50.3094	10100	10100	65.4832	167.901
GMOY007787-RA hypothetical protein|protein_coding|scf7180000650671:406456-414619:1|	Uncharacterized protein - neuromuscular junction - neuromuscular junction development - basal lamina - collagen type IV - collagen - binding	prc	No match	2.22318	1.03284e-11	6328	6328	25.7433	6732	6732	26.2181	15958	15958	53.8723	19241	19241	61.2669	167.101
GMOY007725-RA hypothetical protein|protein_coding|scf7180000650651:162451-173942:-1|	Damage-specific DNA binding complex subunit DDB1	CG13900	Sfactor 3B subunit, coding hypothetical	2.22311	1.77028e-15	5892	5892	17.6932	6903	6903	19.8446	15801	15801	39.3748	18635	18635	43.8	120.713
GMOY010875-RA hypothetical protein|protein_coding|scf7180000652157:2092908-2103238:1|	Unknown product	emp	scavenger receclass B member, coding hypothetical	2.22231	2.20513e-21	4659	4659	32.1433	4970	4970	32.8256	12121	12121	69.3944	13803	13803	74.5368	208.9
GMOY011952-RA hypothetical protein|protein_coding|scf7180000652170:24465280-24468709:1|	Transcription factor MBF1	mbf1	conserved hycoding hypothetical	2.22162	9.29606e-23	5181	5181	81.7717	5076	5076	76.6955	13602	13602	178.148	14000	14000	172.949	509.564
GMOY003909-RA hypothetical protein|protein_coding|scf7180000647779:16938-26431:1|	Unknown product	No match	No match	2.21828	0.0058014	602	602	8.70409	502	502	6.94848	1444	1444	17.3254	1529	1529	17.3035	50.2814
GMOY004082-RA hypothetical protein|protein_coding|scf7180000647943:20502-23758:1|	chaperonin complex component TcP- gamma subunit CCT3	Cctgamma	T-com1 subunit gamma, coding hypothetical	2.21736	1.07689e-13	5181	5191	35.1164	5194	5208	33.7279	14469	14521	81.5163	13355	13366	70.7719	221.133
GMOY006001-RA hypothetical protein|protein_coding|scf7180000648803:291244-317201:-1|	Serine/threonine protein kinase	CG10967	serine/threonine-kinase ULK2, coding hypothetical	2.21246	1.03559e-12	2679	2679	17.0655	3075	3075	18.7521	7924	7924	41.887	7452	7452	37.1551	114.86
GMOY006708-RA hypothetical protein|protein_coding|scf7180000649257:165199-168291:-1|	Mevalonate kinase MVK/ERG12	CG16804	transcrielongation factor Scoding hypothetical	2.20693	3.81253e-06	1435	2831	19.7869	1236	2316	15.4966	3610	7578	43.9523	3537	8011	43.8254	123.061
GMOY007146-RA hypothetical protein|protein_coding|scf7180000650212:125497-130087:1|	N-terminal acetyltransferase	CG12202	NMDA rececoding hypothetical	2.20325	1.41652e-14	3156	3156	17.6078	3549	3549	18.9554	8554	8555	39.6075	9323	9324	40.7166	116.887
GMOY000660-RA hypothetical protein|protein_coding|scf7180000640260:17084-43388:-1|	Predicted GTPase-activating protein	drongo	AGE2, coding hypothetical	2.20305	5.44242e-08	2203	2203	9.73941	1795	1795	7.59699	4858	4858	17.8223	5853	5853	20.2533	55.4121
GMOY008050-RA hypothetical protein|protein_coding|scf7180000650874:70600-72615:-1|	Septins (P-loop GTPases)	Sep1	Secoding hypothetical	2.20156	8.42302e-05	964	964	10.6908	1076	1076	11.4237	2652	2652	24.406	2781	2781	24.1399	70.6604
GMOY010249-RA hypothetical protein|protein_coding|scf7180000652103:26718-68450:1|	Unknown product	Fim	coding hypothetical	2.19994	3.91378e-10	4352	4378	9.93776	4926	4956	10.7697	12957	13002	24.4913	11688	11725	20.8317	66.0305
GMOY004292-RA hypothetical protein|protein_coding|scf7180000648028:6933-10126:1|	Nucleolar protein fibrillarin NOP (RRM superfamily)	CG4806	RNA-binding coding hypothetical	2.19836	8.4254e-05	981	981	8.67028	1067	1067	9.02792	2853	2853	20.9245	2586	2586	17.8893	56.5119
GMOY008484-RA hypothetical protein|protein_coding|scf7180000651357:12945-36291:-1|	cAMP-dependent protein kinase types I and II regulatory subunit	Pka-R2	cAMkinase tyII-alregulatory subunit, coding hypothetical	2.19746	4.86982e-13	5426	5426	33.3811	4691	4691	27.6277	12446	12446	63.5388	14562	14563	70.1247	194.672
GMOY010613-RA hypothetical protein|protein_coding|scf7180000652152:757225-761105:1|	Endosomal membrane EMP70	BG:DS007	conserved hycoding hypothetical	2.19702	9.63053e-05	885	885	7.22744	1142	1142	8.92825	2564	2564	17.3759	2817	2818	18.0128	51.5445
GMOY002066-RA hypothetical protein|protein_coding|scf7180000642636:293000-299741:-1|	Vesicle coat complex COPII subunit SEC31	CG8266	conserved hycoding hypothetical	2.19464	2.85754e-27	6178	6178	31.0603	6589	6589	31.7129	16312	16312	68.054	17612	17612	69.3053	200.133
GMOY004172-RA hypothetical protein|protein_coding|scf7180000647988:22241-49632:-1|	RNA polymerase II large subunit	RpI1	DNA-directed RNA I largest subunit,coding hypothetical	2.18875	0.00101318	4633	4633	18.5332	5029	5029	19.2588	10792	10792	35.8243	14878	14878	46.5835	120.2
GMOY006126-RA hypothetical protein|protein_coding|scf7180000648853:35624-39481:-1|	RGS-GAIP interacting protein GIPC contains PDZ domain	CG11546	domain-containing GIcoding hypothetical	2.18567	0.000176543	924	924	11.5496	998	998	11.9422	2283	2283	23.6805	2810	2810	27.4917	74.6641
GMOY010772-RA hypothetical protein|protein_coding|scf7180000652156:1382151-1386022:-1|	RNA polymerase II general transcription factor BTF3	bic	transcrifactor btf3, coding hypothetical	2.18465	4.31234e-33	23984	23984	135.662	22671	22671	122.763	62600	62600	293.832	60832	60832	269.32	821.577
GMOY009583-RA hypothetical protein|protein_coding|scf7180000651846:2910010-2918612:-1|	NIMA (never in mitosis)-related G serine/threonine protein kinase	CG17256	CCR4-NOT transcricomsubunit,coding hypothetical	2.18461	5.90309e-06	1246	1246	7.64066	1423	1423	8.35367	3497	3497	17.795	3552	3552	17.0485	50.8378
GMOY005886-RA hypothetical protein|protein_coding|scf7180000648779:127391-132992:-1|	Predicted E ubiquitin ligase	CG11414	conserved hycoding hypothetical	2.18229	2.43137e-05	1952	1952	12.3252	1943	1943	11.7448	4518	4518	23.6728	5802	5802	28.6743	76.4172
GMOY009360-RA hypothetical protein|protein_coding|scf7180000651840:1343533-1344571:-1|	Deneddylase - positive regulation of apoptotic process - protein deneddylation - NEDD protease - proteolysis	CG8493	Sentrin-scoding hypothetical	2.1801	0.00374389	625	625	15.4577	637	637	15.0821	1772	1772	36.3678	1553	1553	30.0632	96.9709
GMOY001806-RA hypothetical protein|protein_coding|scf7180000642139:72306-82165:-1|	Unknown product	CG4759	isocitrate dehydrogenase NAD, subunit gamma coding hypothetical	2.17719	0.00480783	2404	2699	10.6134	2450	2836	10.6762	5301	6406	20.9039	7541	9408	28.9567	71.1503
GMOY003596-RA hypothetical protein|protein_coding|scf7180000646704:47477-53958:-1|	Hsp organizing protein homolog - protein folding - unfolded protein binding	CG14040	Stress-induced-coding hypothetical	2.17418	1.14385e-09	3699	3704	15.913	3825	3832	15.7604	10391	10411	37.1161	9382	9397	31.5988	100.388
GMOY006411-RA hypothetical protein|protein_coding|scf7180000649009:30494-32977:1|	nucleolar GTP-binding protein	No match	Nucleolar GTcoding hypothetical	2.17385	2.20148e-10	3216	3216	29.6425	2688	2688	23.7185	7572	7572	57.916	8008	8008	57.7728	169.05
GMOY010515-RA hypothetical protein|protein_coding|scf7180000652149:521926-526692:1|	Secreted/periplasmic Zn-dependent peptidases	CG2025	Nardilysin coding hypothetical	2.17199	3.29588e-10	2387	2387	13.0418	2448	2448	12.8043	6044	6044	27.4029	6680	6680	28.5667	81.8156
GMOY006100-RA hypothetical protein|protein_coding|scf7180000648839:73577-103424:1|	Netrin axonal chemotropic factor	LanA	laminin A chain, coding hypothetical	2.16867	3.09218e-33	9039	9039	15.6604	10743	10743	17.8183	25591	25591	36.7924	26255	26255	35.6036	105.875
GMOY009691-RA hypothetical protein|protein_coding|scf7180000651846:5813934-5817273:-1|	Unknown product	CG3527	necoding hypothetical	2.16674	1.88222e-05	1316	1697	10.7936	1156	1486	9.04818	2884	3505	18.4995	3627	4555	22.6763	61.0175
GMOY010091-RA hypothetical protein|protein_coding|scf7180000652062:41111-42822:1|	Yip interacting factor homolog A (S. cerevisiae) - protein transport - endoplasmic reticulum - integral to membrane - transport - vesicle-mediated	CG5484	YIF1A, coding hypothetical	2.16332	0.000182422	1059	1059	17.5792	910	910	14.4612	2644	2644	36.4211	2519	2519	32.7288	101.19
GMOY007802-RA hypothetical protein|protein_coding|scf7180000650671:944663-954596:1|	Translation initiation factor cap-binding subunit (eIF-4E)	eIF-4E	No match	2.16094	6.69837e-07	2204	2224	20.8587	1985	1997	17.9304	4909	4934	38.4008	6090	6133	45.0221	122.212
GMOY003194-RA hypothetical protein|protein_coding|scf7180000645552:44805-77231:1|	Unknown product	No match	No match	2.1579	0.0020895	706	706	10.9848	731	731	10.8884	1950	1953	25.2161	1799	1801	21.9331	69.0224
GMOY006697-RA hypothetical protein|protein_coding|scf7180000649248:14551-19169:1|	Fructose-16-bisphosphatase	CG10463	tRNA-dihydrouridine synthase, coding hypothetical	2.15565	1.31391e-06	1643	1980	13.1095	1464	1759	11.1492	4213	4793	26.3339	3899	4510	23.372	73.9646
GMOY006307-RA hypothetical protein|protein_coding|scf7180000648954:8399-10251:1|	proteasome regulatory complex subunit RPN9/PSMD13	Rpn4	26S non-ATregulatory subunit,coding hypothetical	2.15543	0.000540082	849	849	11.3833	905	905	11.6163	2403	2403	26.7365	2165	2165	22.7206	72.4567
GMOY004179-RA hypothetical protein|protein_coding|scf7180000647991:21604-24768:-1|	Translocase of outer mitochondrial membrane complex subunit TOM70/TOM72	CG6756	mitochondrial imrececoding hypothetical	2.14589	8.74689e-09	2226	2226	15.7538	2057	2057	13.9365	5350	5350	31.4197	5797	5797	32.1116	93.2216
GMOY008375-RA hypothetical protein|protein_coding|scf7180000651188:3187-13570:-1|	beta-hydroxysteroid dehydrogenase type 3	CG13284	steroid dehydrogenase, coding hypothetical	2.14054	0.00122634	955	967	11.0292	702	717	7.82878	2203	2226	21.0683	2104	2145	19.1489	59.0751
GMOY009250-RA hypothetical protein|protein_coding|scf7180000651825:197711-204779:1|	H/ACA ribonucleoprotein complex subunit 4	Nop60B	minifly coding hypothetical	2.1344	1.36273e-26	8615	8615	59.7727	7876	7876	52.3133	21420	21420	123.326	21232	21232	115.302	350.715
GMOY001963-RA hypothetical protein|protein_coding|scf7180000642506:14523-18136:1|	uncharacterized conserved protein	CG10189	conserved hycoding hypothetical	2.13175	2.37071e-05	1816	1816	23.3286	1928	1928	23.7104	4257	4257	45.3801	5425	5425	54.5473	146.967
GMOY007748-RA hypothetical protein|protein_coding|scf7180000650658:190214-197640:-1|	Vesicle coat complex COPI beta subunit	betaCop	Coatomer subunit beta, coding hypothetical	2.13173	0.00369718	2075	2075	12.8033	2106	2106	12.44	4514	4514	23.1129	6315	6315	30.4984	78.8546
GMOY010864-RA hypothetical protein|protein_coding|scf7180000652157:1636158-1654713:1|	SAP- associated protein-related protein (Vulcan)	vulcan	suSRcoding hypothetical	2.11938	6.29464e-06	2207	2207	10.9898	2135	2135	10.1776	4945	4945	20.4336	6229	6229	24.2777	65.8787
GMOY001024-RA hypothetical protein|protein_coding|scf7180000640808:8340-9991:-1|	ubiquitin C-terminal hydrolase	Uch-L3	ubiquitin carboxyl-terminal hydrolase isozyme L5, coding hypothetical	2.11634	3.04736e-07	1756	1756	23.6203	1889	1889	24.3249	4616	4616	51.5246	4717	4717	49.6622	149.132
GMOY011565-RA hypothetical protein|protein_coding|scf7180000652170:7579574-7615814:1|	G-protein coupled receptor	CG7896	leucine-rich transmembrane coding hypothetical	2.11618	6.98857e-19	4812	4812	22.5555	5038	5038	22.6071	12199	12199	47.4504	13041	13041	47.8452	140.458
GMOY005565-RA hypothetical protein|protein_coding|scf7180000648652:130222-135458:1|	neurogenesis - microtubule associated complex - ATP binding - cytoplasm - methionyl-tRNA aminoacylation - methionine-tRNA ligase	CG15100	methionine-tRNA synthetase, coding hypothetical	2.11096	2.97119e-10	2395	2397	11.9559	2920	2927	13.9765	6824	6828	28.2617	6725	6729	26.2704	80.4645
GMOY007090-RA hypothetical protein|protein_coding|scf7180000650096:23245-26571:1|	Glucosamine-phosphate N-acetyltransferase	CG1969	conserved hycoding hypothetical	2.10948	2.11208e-05	1390	1580	27.9406	1784	1950	33.012	4320	4719	69.2495	3749	4289	59.3655	189.568
GMOY011817-RA hypothetical protein|protein_coding|scf7180000652170:20517273-20532345:-1|	RNA-binding protein NOVA1/PASILLA	CG8144	binding coding hypothetical	2.10661	6.98143e-51	13128	13148	62.7149	14567	14592	66.6324	33506	33528	132.711	37120	37153	138.709	400.768
GMOY006162-RA hypothetical protein|protein_coding|scf7180000648873:27873-41959:1|	Netrin axonal chemotropic factor	LanB1	Laminin beta-1 chain coding hypothetical	2.10384	7.03241e-16	4119	4119	12.5425	4301	4301	12.5378	10336	10336	26.1176	11116	11116	26.4935	77.6914
GMOY000427-RA hypothetical protein|protein_coding|scf7180000639782:4565-8092:1|	Transport protein Sec alpha subunit	CG9539	transSec61 subunit alcoding hypothetical	2.09843	2.7534e-92	29663	29663	260.731	30779	30779	258.995	73397	73397	535.358	80238	80239	552.03	1607.11
GMOY008304-RA hypothetical protein|protein_coding|scf7180000651119:79272-103781:1|	CDK regulatory subunit-associated protein 1	CG6550	radical sam coding hypothetical	2.09508	0.000814314	872	1467	8.47961	941	1483	8.20628	2238	3651	17.5124	2359	3741	16.9252	51.1235
GMOY012132-RA hypothetical protein|protein_coding|scf7180000648522:16294-18830:-1|	salivary secreted protein	No match	No match	2.08993	1.91042e-06	1453	1453	36.587	1931	1931	46.5482	3868	3868	80.8234	4684	4684	92.3163	256.275
GMOY003544-RA hypothetical protein|protein_coding|scf7180000646489:37163-38251:-1|	emp family of membrane trafficking	CG9443	transmembrane emdomain-containing 9coding hypothetical	2.08847	0.00123497	899	899	19.5245	823	823	17.1112	2185	2185	39.3787	2173	2173	36.9386	112.953
GMOY012126-RA hypothetical protein|protein_coding|scf7180000644470:105906-108054:-1|	G protein-coupled receptor	CG17061	class B secretin-like G-courececoding hypothetical	2.0878	3.86842e-08	2020	2020	24.5001	2292	2292	26.6128	5108	5108	51.411	5790	5790	54.9661	157.49
GMOY009282-RA hypothetical protein|protein_coding|scf7180000651837:75323-82941:1|	Karyopherin (importin) beta 3	CG18861	Imcoding hypothetical	2.08622	6.84694e-20	5484	5484	26.1822	5366	5366	24.5255	13247	13247	52.4826	14184	14184	53.0039	156.194
GMOY004766-RA hypothetical protein|protein_coding|scf7180000648228:12480-29008:-1|	Predicted DNA-binding protein contains Myb-like SANT and ELM2	CG3878	REST corecoding hypothetical	2.08588	1.39816e-08	2309	2309	11.3407	2258	2258	10.6169	5715	5715	23.2927	5823	5823	22.3852	67.6354
GMOY006352-RA hypothetical protein|protein_coding|scf7180000648975:97885-104331:-1|	RNA polymerase sigma factor	No match	No match	2.0851	6.58238e-17	5804	5804	36.6251	7273	7273	43.9364	16107	16107	84.3442	16832	16832	83.1357	248.042
GMOY002205-RA hypothetical protein|protein_coding|scf7180000642976:22410-24938:-1|	Unknown product	No match	No match	2.08507	0.000306672	986	986	10.9174	1101	1101	11.6705	2420	2420	22.2354	2851	2851	24.7081	69.5314
GMOY000155-RA hypothetical protein|protein_coding|scf7180000639105:1630-25702:-1|	Transcriptional activator cubitus interruptus	ci0	No match	2.08304	0.000102286	1088	1088	17.1719	1282	1282	19.3703	2919	2919	38.2307	3049	3049	37.6657	112.439
GMOY007149-RA hypothetical protein|protein_coding|scf7180000650215:6948-8487:-1|	Unknown	CG15786	conserved hycoding hypothetical	2.08248	1.11356e-05	1970	1970	29.9149	1804	1804	26.2251	4233	4233	53.3407	5316	5316	63.1839	172.665
GMOY002802-RA hypothetical protein|protein_coding|scf7180000644524:3620-15505:1|	progestin and adipoQ receptor family member III Culex quinquefasciatus	CG7530	conserved hycoding hypothetical	2.08174	7.53364e-05	1293	1293	13.1825	1152	1152	11.2437	3196	3196	27.0392	2969	2969	23.6924	75.1578
GMOY008404-RA hypothetical protein|protein_coding|scf7180000651225:65305-70926:1|	RNA-binding protein La	CG9867	glycosyltransferase, coding hypothetical	2.0816	1.75733e-12	3713	3713	14.4482	3286	3286	12.241	8526	8526	27.5311	9151	9151	27.8713	82.0916
GMOY001483-RA hypothetical protein|protein_coding|scf7180000641456:358-6515:1|	Amphiphysin	amph	No match	2.08022	7.03171e-05	1187	1187	16.824	1287	1287	17.4629	2993	2993	35.2026	3237	3237	35.9105	105.4
GMOY011110-RA hypothetical protein|protein_coding|scf7180000652160:2469362-2517307:1|	Nuclear pore complex Nup component	CG6819	sarah, coding hypothetical	2.08009	2.56558e-05	1338	1338	9.15236	1889	1889	12.37	4038	4038	22.9209	4056	4056	21.7158	66.159
GMOY004483-RA hypothetical protein|protein_coding|scf7180000648114:67667-134610:-1|	Myosin class II heavy chain	CLIP-190	retiin, coding hypothetical	2.07772	8.44279e-12	3453	3453	11.4419	3561	3561	11.2963	8110	8110	22.3004	9559	9559	24.7922	69.8308
GMOY011883-RA hypothetical protein|protein_coding|scf7180000652170:22928831-22965852:1|	Fibrillins	crb	crumbs, coding hypothetical	2.07713	3.63572e-09	3403	3403	8.82356	3759	3759	9.33068	8168	8168	17.5746	9859	9859	20.0085	55.7374
GMOY000262-RA hypothetical protein|protein_coding|scf7180000639324:4-2840:-1|	Eukaryotic translation initiation factor subunit B	CG4878	eukaryotic translation initiation factor 3 subunit, coding hypothetical	2.0748	1.99322e-11	3167	3167	24.6748	4021	4021	29.9916	8578	8578	55.4601	9446	9446	57.6041	167.731
GMOY008763-RA hypothetical protein|protein_coding|scf7180000651536:12620-16323:1|	G cyclin-B - cardiac epithelial to mesenchymal transition - cell division - thymus development - T cell homeostasis - growth -	CycB	G2/mitotic-scyclin-B1, coding hypothetical	2.07145	0.00144105	898	898	10.6198	829	829	9.38541	1886	1886	18.5085	2462	2462	22.7891	61.3028
GMOY007903-RA hypothetical protein|protein_coding|scf7180000650713:11265-12908:1|	HMG-box transcription factor	SoxN	transcrifactor Sox-2, coding hypothetical	2.06973	0.000261657	1200	1200	15.2185	1609	1609	19.5346	3792	3792	39.9068	3209	3209	31.8537	106.514
GMOY008597-RA hypothetical protein|protein_coding|scf7180000651450:27936-30505:1|	Topoisomerase TOP protein BTBD1	CG5319	BTB/domain-containing coding hypothetical	2.06972	1.00163e-13	9052	9052	79.2309	8414	8414	70.5037	22667	22667	164.639	21098	21098	144.541	458.915
GMOY007977-RA hypothetical protein|protein_coding|scf7180000650803:91410-97701:1|	Replication Protein A - mitotic cell cycle G transition DNA damage checkpoint - microtubule associated complex - mitotic spindle organization -	RpA-70	ReA 70 kDa DNA-bindingsubunit, coding hypothetical	2.06592	9.42069e-07	1797	1797	9.04982	1842	1842	8.88056	4712	4712	19.6918	4379	4379	17.261	54.8832
GMOY006406-RA hypothetical protein|protein_coding|scf7180000648998:777-1475:-1|	Niemann-Pick type C- - sterol transport - sterol binding - mesoderm development	CG11314	Esecretory E1 coding hypothetical	2.06496	0.000399734	1155	1155	42.7726	923	923	32.7223	2482	2482	76.2736	2732	2732	79.1889	230.957
GMOY010716-RA hypothetical protein|protein_coding|scf7180000652155:928716-932795:-1|	ZIP-like zinc transporter	CG2177	conserved hycoding hypothetical	2.06493	7.76305e-10	2642	2642	33.8561	2800	2800	34.3496	6513	6513	69.2587	7095	7095	71.1634	208.628
GMOY007890-RA hypothetical protein|protein_coding|scf7180000650705:61308-93772:-1|	procollagen-lysine Aedes aegypti	CG6199	5-dioxygenase3 coding hypothetical	2.06488	1.95842e-11	4434	5919	23.5465	5256	6193	23.5851	11068	12969	42.8127	13154	15266	47.5339	137.478
GMOY004863-RA hypothetical protein|protein_coding|scf7180000648298:92874-98404:-1|	Pyridine nucleotide-disulphide oxidoreductase	CG10964	C-factor, coding hypothetical	2.0623	1.49871e-05	1460	1721	10.4338	1487	1746	10.1336	3356	3666	18.4434	4015	4390	20.8317	59.8424
GMOY009258-RA hypothetical protein|protein_coding|scf7180000651830:108746-125769:1|	Chitinase	Cht2	conserved hycoding hypothetical	2.05712	4.34374e-05	2262	2262	18.8268	2258	2258	17.9915	4957	4957	34.2367	6331	6331	41.2436	112.299
GMOY006943-RA hypothetical protein|protein_coding|scf7180000649622:9110-16606:1|	lipid particle - extracellular space - ATP binding - protein folding	Hsp68	150 kDa oxygen-regulated coding hypothetical	2.05663	2.21779e-19	5498	5514	16.4822	5569	5592	16.002	13479	13522	33.5411	14085	14124	33.045	99.0703
GMOY012007-RA hypothetical protein|protein_coding|scf7180000651242:2433-3693:1|	Serpin	sp6	serine inhibitor, coding hypothetical	2.0565	0.00307956	700	700	11.5738	869	869	13.7548	1934	1934	26.5352	1963	1963	25.4037	77.2675
GMOY010972-RA hypothetical protein|protein_coding|scf7180000652158:2186197-2202666:1|	Angiotensin I-converting enzymes - M family peptidases	CG8193	hemocyanin subunit F, coding hypothetical	2.052	1.01631e-06	3002	3002	7.70999	4321	4321	10.624	9006	9006	19.1939	9111	9113	18.3191	55.847
GMOY003348-RA hypothetical protein|protein_coding|scf7180000645896:4266-6728:-1|	Ribonucleotide reductase alpha subunit	RnrL	Ribonucleoside-direductase largechain, coding hypothetical	2.051	3.79843e-05	1437	1437	12.1642	1311	1313	10.6402	3362	3371	23.6796	3471	3483	23.0771	69.5612
GMOY012133-RA hypothetical protein|non_coding_cds|scf7180000650865:121728-129715:-1|	Nuclear transport receptor RANBP (importin beta superfamily)	msk	Imcoding hypothetical	2.04984	5.76672e-07	4360	4675	14.7237	4481	4809	14.4993	11640	12297	32.1382	10261	10950	26.9928	88.354
GMOY006263-RA hypothetical protein|protein_coding|scf7180000648924:16589-49621:-1|	RNA-binding protein Sam68	how	KH-domain coding hypothetical	2.04822	0.0075881	1113	1113	28.6485	1720	1720	42.3833	2987	2987	63.8015	4026	4026	81.1112	215.944
GMOY009170-RA hypothetical protein|protein_coding|scf7180000651776:69817-127558:-1|	G protein subunit Galphas small G protein superfamily	G-oalpha	Guanine nucleotide-binding G(O) subunitalcoding hypothetical	2.04257	6.00731e-06	2110	2121	16.4698	1691	1705	12.6745	4374	4408	28.4039	5065	5175	31.4527	89.0009
GMOY001584-RA hypothetical protein|protein_coding|scf7180000641554:52380-62334:1|	nucleus - cytoplasm - negative regulation of transcription DNA-dependent - zinc ion binding	CG13178	set and mynd domain-containing coding hypothetical	2.03827	7.69994e-05	1567	1567	9.97889	1950	1950	11.888	3817	3817	20.1709	4863	4863	24.2392	66.2769
GMOY008575-RA hypothetical protein|protein_coding|scf7180000651425:62250-65915:-1|	Translocon-associated complex TRAP alpha subunit	CG2994	translocon-associated subunit alcoding hypothetical	2.03815	2.53071e-15	13523	13538	134.794	11409	11442	109.063	30298	30354	250.796	31366	31510	245.563	740.216
GMOY008630-RA hypothetical protein|protein_coding|scf7180000651465:977-14731:-1|	Unknown	CG2666	chitin synthase, coding hypothetical	2.03799	1.1201e-20	8294	8294	34.913	10149	10149	40.8984	21393	21393	74.7281	24063	24063	79.2818	229.821
GMOY003651-RA hypothetical protein|protein_coding|scf7180000646822:110308-124792:-1|	polypeptide GalNAc transferase - Golgi apparatus - transferase transferring glycosyl groups - extracellular matrix constituent secretion -	CG9152	UDcoding hypothetical	2.03384	4.60118e-05	1612	1662	11.1851	1357	1412	9.09713	3254	3359	18.759	4090	4273	22.5083	61.5496
GMOY010384-RA hypothetical protein|protein_coding|scf7180000652137:327388-358972:-1|	GJ22193	No match	No match	2.0329	0.000602968	1909	1909	10.8421	1635	1635	8.88965	3785	3785	17.8387	4980	4980	22.1379	59.7083
GMOY009535-RA hypothetical protein|protein_coding|scf7180000651846:1828654-1830872:1|	Predicted sugar kinase	CG10424	conserved hycoding hypothetical	2.02968	1.60333e-05	1558	1558	15.2719	1525	1525	14.3105	3795	3795	30.8692	3782	3782	29.0166	89.4681
GMOY004311-RA hypothetical protein|protein_coding|scf7180000648036:87326-115988:1|	glutamate receptor binding protein	CG5980	conserved hycoding hypothetical	2.0281	3.04336e-06	1615	1615	8.13522	1936	1936	9.336	4115	4115	17.2011	4596	4596	18.1208	52.793
GMOY008676-RA hypothetical protein|protein_coding|scf7180000651496:82396-97441:1|	rigor mortis - cytoplasmic U snRNP body - response to ecdysone - molting cycle chitin-based cuticle - protein binding - cytoplasm - nucleus	CG8983	disulfide-isomerase A3 coding hypothetical	2.02674	2.43102e-06	5482	9917	26.1493	5869	10348	26.1214	14844	25843	56.5473	12941	27972	57.7303	166.548
GMOY004148-RA hypothetical protein|protein_coding|scf7180000647981:40905-62030:-1|	LOW QUALITY PROTEIN: E ubiquitin-protein ligase HUWE1	CG8184	HECT, UBA and WWE domain-containing coding hypothetical	2.02102	0.00247059	6410	6415	14.595	6148	6149	13.3928	12974	12979	24.504	17878	17896	31.8686	84.3603
GMOY005412-RA hypothetical protein|protein_coding|scf7180000648572:58149-79941:-1|	RNA polymerase II transcription initiation factor TFIIA large chain	TfIIA-L	transcriinitiation factor IIA alchainTFIIA coding hypothetical	2.01935	0.00483618	767	838	8.32384	767	867	8.24438	1941	2172	17.9031	1806	2041	15.868	50.3393
GMOY006600-RA hypothetical protein|protein_coding|scf7180000649181:43380-69459:1|	Uncharacterized conserved protein	ATPCL	ATsynthase, coding hypothetical	2.01251	2.8506e-15	4424	4424	10.2112	4919	4919	10.8692	10995	10995	21.0593	11757	11757	21.2401	63.3797
GMOY007741-RA hypothetical protein|protein_coding|scf7180000650658:21065-24812:-1|	Cullins	CG7262	Nuclear comNucoding hypothetical	2.01232	8.72175e-05	1391	1391	10.056	1297	1297	8.97627	3335	3335	20.007	3216	3216	18.1975	57.2367
GMOY002388-RA hypothetical protein|protein_coding|scf7180000643589:142460-158268:-1|	Predicted divalent cation transporter	CG1521	conserved hycoding hypothetical	2.01215	0.00982291	3291	3293	11.8804	3954	3954	13.6564	7289	7292	21.8311	10392	10397	29.3594	76.7272
GMOY011534-RA hypothetical protein|protein_coding|scf7180000652170:6828525-6833134:-1|	Transmembrane glycoprotein nicastrin	CG7012	conserved hycoding hypothetical	2.01114	0.000361639	1652	1652	11.3937	1608	1608	10.6169	3469	3469	19.8539	4494	4494	24.2598	66.1243
GMOY004570-RA hypothetical protein|protein_coding|scf7180000648151:3747-8806:1|	M-phase inducer phosphatase	stg	M-inducer coding hypothetical	2.01092	1.17206e-06	3897	3897	30.5106	4331	4331	32.4615	8945	8945	58.1152	11110	11110	68.0824	189.17
GMOY011646-RA hypothetical protein|protein_coding|scf7180000652170:11204589-11252377:1|	WD subunit of the rRNA processing complex	Rpn5	26S non-ATregulatory subunit,coding hypothetical	2.01086	1.52972e-34	10742	11112	37.4519	10537	10830	34.9438	25832	26677	74.6118	25984	27028	71.301	218.309
GMOY011783-RA hypothetical protein|protein_coding|scf7180000652170:19777720-19779022:-1|	proteasome regulatory subunit alpha type PSMA7/PRE6	Pros25	subunit altycoding hypothetical	2.01004	0.000458693	1085	1085	22.8963	1152	1152	23.2727	2926	2926	51.2387	2504	2504	41.3589	138.767
GMOY007187-RA hypothetical protein|protein_coding|scf7180000650233:99975-139820:-1|	GK15206	CG13966	conserved hycoding hypothetical	2.00887	6.02541e-06	5244	5244	13.8661	4846	4846	12.2668	10889	10889	23.8928	13737	13737	28.4303	78.456
GMOY003243-RA hypothetical protein|protein_coding|scf7180000645669:37257-42357:1|	Ubiquitin-specific protease	CG4165	conserved hycoding hypothetical	2.00789	7.91383e-08	2239	2239	10.9504	2455	2455	11.4944	5886	5886	23.8883	5503	5503	21.0657	67.3989
GMOY001152-RA hypothetical protein|protein_coding|scf7180000640926:3602-13596:1|	broad - male genitalia morphogenesis - oogenesis - muscle fiber development - intracellular - zinc ion binding - eclosion	CG7689	No match	2.00762	2.35753e-10	3152	3152	40.2185	3143	3144	38.4045	7825	7825	82.8539	7467	7468	74.5837	236.061
GMOY001813-RA hypothetical protein|protein_coding|scf7180000642157:63583-70555:-1|	signal peptide protease	CG11840	minor histocomantigen H13, coding hypothetical	2.00683	4.1379e-06	17052	17211	83.7623	16879	17019	79.2932	36449	36823	148.714	46218	46619	177.585	489.354
GMOY010899-RA hypothetical protein|protein_coding|scf7180000652158:97230-116133:-1|	Acetylcholinesterase/Butyrylcholinesterase	Gli	Acetylcholinesterase 1 coding hypothetical	2.00454	8.97833e-09	2554	2554	8.77396	2771	2771	9.11319	6281	6281	17.9057	6637	6637	17.8462	53.6391
GMOY007037-RA hypothetical protein|protein_coding|scf7180000649969:37056-41323:1|	Vesicle coat complex COPI gamma subunit	gammaCop	Coatomer subunit gamma-2, coding hypothetical	2.00257	2.33316e-15	4677	4677	28.1421	4869	4869	28.0471	11474	11474	57.2918	11662	11662	54.9239	168.405
GMOY006372-RA hypothetical protein|protein_coding|scf7180000648980:82342-87245:-1|	heat shock protein HtpG	CG5520	Hscoding hypothetical	2.0013	0.00484292	26331	26333	147.587	29944	29945	160.669	56871	56883	264.558	79788	79812	350.12	922.934
GMOY003875-RA hypothetical protein|protein_coding|scf7180000647572:17874-23225:1|	rasputin - nuclear mRNA splicing via spliceosome - catalytic step spliceosome - precatalytic spliceosome - lipid particle - nucleic acid binding -	rin	Ras-GTcoding hypothetical	1.99901	8.44235e-14	9487	9487	51.6983	11918	11918	62.1741	24147	24147	109.194	27594	27595	117.7	340.767
GMOY000886-RA hypothetical protein|protein_coding|scf7180000640641:5052-24376:-1|	WD repeat stress protein/actin interacting protein	CG10724	WD-recoding hypothetical	1.99777	1.89661e-53	16668	16668	131.486	17008	17008	128.442	40773	40796	267.055	40651	40714	251.385	778.367
GMOY001738-RA hypothetical protein|protein_coding|scf7180000641975:62881-91983:-1|	Ras GTPase-activating protein	RasGAP	Ras GTcoding hypothetical	1.9937	1.6453e-10	5359	5359	15.555	5521	5521	15.3413	12003	12003	28.9111	14300	14300	32.4879	92.2954
GMOY003627-RA hypothetical protein|protein_coding|scf7180000646801:10528-19554:-1|	Guanylate kinase	CG11811	Guanylate kinase, coding hypothetical	1.99319	0.0057778	804	804	18.0246	744	744	15.9677	2034	2034	37.8398	1697	1697	29.7777	101.61
GMOY009146-RA hypothetical protein|protein_coding|scf7180000651771:1970847-1979653:-1|	Protein containing BTB/POZ and Kelch involved in regulatory/signal transduction processes	CG15097	conserved hycoding hypothetical	1.99278	4.02937e-06	1859	1859	16.7425	2518	2518	21.7098	5284	5284	39.4905	5237	5237	36.9168	114.86
GMOY004074-RA hypothetical protein|protein_coding|scf7180000647940:35518-58525:-1|	Ephexin - presynaptic membrane - regulation of neurotransmitter secretion - neuromuscular junction - Rho guanyl-nucleotide exchange factor -	CG14060	guanine nucleotide exchange factor, coding hypothetical	1.99102	3.94559e-05	5941	5942	16.2304	6387	6388	16.704	13032	13032	29.5391	16742	16751	35.8127	98.2862
GMOY011808-RA hypothetical protein|protein_coding|scf7180000652170:20446789-20454553:1|	transcriptional regulator ICP4	B52	arginine/serine-rich sfactor, coding hypothetical	1.98503	3.5473e-06	7193	7194	77.2746	10226	10226	105.155	21561	21561	192.187	20094	20098	168.974	543.591
GMOY007392-RA hypothetical protein|protein_coding|scf7180000650348:83942-87135:1|	Endosomal membrane EMP70	CG10590	conserved hycoding hypothetical	1.98182	1.33736e-05	1474	1474	13.3212	1929	1929	16.6892	3681	3681	27.6057	4476	4476	31.6617	89.2778
GMOY009071-RA hypothetical protein|protein_coding|scf7180000651758:1023142-1027639:-1|	Vesicle coat complex COPII subunit SEC23	sec23	transSec23A, coding hypothetical	1.98169	3.54761e-05	3675	3675	28.7942	5472	5472	41.0443	11305	11305	73.5032	10520	10520	64.5153	207.857
GMOY004229-RA hypothetical protein|protein_coding|scf7180000648003:51074-54051:1|	CG isoform A	CG12125	conserved hycoding hypothetical	1.9799	0.000398745	1164	1164	9.49848	1231	1231	9.61653	2713	2713	18.3713	3031	3031	19.3592	56.8455
GMOY011045-RA hypothetical protein|protein_coding|scf7180000652159:1719083-1726156:-1|	Transforming growth factor beta/activin receptor subfamily of serine/threonine kinases	No match	No match	1.97806	7.20282e-11	3433	3433	34.9662	3528	3528	34.4003	8135	8135	68.7576	8538	8542	68.0979	206.222
GMOY005964-RA hypothetical protein|protein_coding|scf7180000648796:233455-234234:-1|	ribosomal protein S8-like	Ip259	TGF-beta-inducible nuclear coding hypothetical	1.9778	0.000522844	1609	1609	43.0084	2035	2035	52.074	3793	3793	84.1335	4934	4934	103.228	282.444
GMOY002030-RA hypothetical protein|protein_coding|scf7180000642607:6630-18608:1|	Iron/ascorbate family oxidoreductases	CG5346	No match	1.97708	1.07368e-05	1827	1827	17.3066	1653	1653	14.9901	4278	4278	33.628	4056	4056	30.0725	95.9972
GMOY011243-RA hypothetical protein|protein_coding|scf7180000652160:6183854-6184815:-1|	Splicing factor subunit 2	CG10754	Sfactor 3A subunit, coding hypothetical	1.97494	0.00121632	1014	1014	23.9696	1062	1062	24.0329	2497	2497	48.9813	2463	2463	45.5709	142.555
GMOY009123-RA hypothetical protein|protein_coding|scf7180000651771:766545-773066:-1|	tudor domain containing - lens fiber cell differentiation - ribonucleoprotein granule - posttranscriptional regulation of gene expression - mRNA	No match	conserved hycoding hypothetical	1.97326	0.00861787	2323	2323	10.7749	2259	2259	10.0308	4579	4579	17.6247	6412	6412	23.2785	61.7089
GMOY006622-RA hypothetical protein|protein_coding|scf7180000649192:7194-37709:-1|	tripeptidyl-peptidase II isoform A	TppIIB	tricoding hypothetical	1.96936	0.000189402	2049	2067	15.0159	3108	3135	21.8025	6132	6183	37.2733	6103	6217	35.3501	109.442
GMOY003846-RA hypothetical protein|protein_coding|scf7180000647496:104647-123782:1|	RNA-binding protein LARK contains RRM and retroviral-type Zn-finger	lark	Arginine/serine-rich-sfactor RScoding hypothetical	1.96585	7.25799e-05	1914	4066	13.6182	1834	3729	11.9565	4768	9421	26.1841	4142	10405	27.2769	79.0357
GMOY002197-RA hypothetical protein|protein_coding|scf7180000642974:34403-42681:1|	E ubiquitin ligase Cullin component	lin19	Cullin-1, coding hypothetical	1.96543	0.00185187	2180	3163	11.3818	2188	3240	11.1614	4459	6530	19.4991	5968	8843	24.9065	66.9489
GMOY004432-RA hypothetical protein|protein_coding|scf7180000648101:513-8716:-1|	Kuzbanian-like - proteolysis - zinc ion binding - metalloendopeptidase	CG1964	adam, coding hypothetical	1.96456	1.90939e-08	2688	2688	18.2789	2786	2786	18.1368	6708	6708	37.8531	6296	6296	33.5108	107.78
GMOY004900-RA hypothetical protein|protein_coding|scf7180000648328:27528-31164:1|	Vesicle coat complex COPII GTPase subunit SAR1	sar1	GTSAR1B, coding hypothetical	1.96106	0.000883684	6344	6344	76.8108	7327	7327	84.9267	17772	17772	178.56	14556	14556	137.943	478.241
GMOY008546-RA hypothetical protein|protein_coding|scf7180000651420:88811-94818:-1|	GJ10059	CG10038	No match	1.96033	0.00943628	1068	1068	9.83528	1006	1006	8.86896	2086	2086	15.9411	2857	2857	20.5933	55.2386
GMOY002501-RA hypothetical protein|protein_coding|scf7180000643880:23091-26238:-1|	Ran binding protein - nuclear export - negative regulation of Wnt receptor signaling pathway	CG10225	Ran-binding coding hypothetical	1.9601	0.00176873	900	900	8.98678	1115	1115	10.6585	2566	2566	21.2621	2195	2195	17.1552	58.0626
GMOY006321-RA hypothetical protein|protein_coding|scf7180000648959:3284-5333:1|	Nuclear protein COP1	CG10346	No match	1.9592	0.0030236	782	782	8.69556	1069	1069	11.3796	2150	2150	19.8389	2226	2226	19.3738	59.2879
GMOY003586-RA hypothetical protein|protein_coding|scf7180000646667:7837-18542:-1|	Fibrillins	CG9572	conserved hycoding hypothetical	1.95821	0.00255275	1044	1044	10.4748	1359	1359	13.0534	3099	3099	25.8022	2568	2568	20.167	69.4975
GMOY007382-RA hypothetical protein|protein_coding|scf7180000650341:578-14099:-1|	Reticulon	CG8895	restculon-3, coding hypothetical	1.95719	0.00553484	31993	31997	279.245	44612	44618	372.774	77248	77248	559.438	104170	104179	711.633	1923.09
GMOY000591-RA hypothetical protein|protein_coding|scf7180000640151:2790-5303:1|	RE01338p	No match	No match	1.95546	0.00381828	896	896	12.3226	887	887	11.6782	2119	2119	24.1831	2102	2102	22.6269	70.8108
GMOY008034-RA hypothetical protein|protein_coding|scf7180000650865:112599-115859:1|	SMT complex catalytic component UBA2	Uba2	ubiquitin-activating enzyme E1b, coding hypothetical	1.94828	3.23707e-07	2462	2463	16.7216	2289	2292	14.8966	5593	5595	31.5211	5623	5628	29.9065	93.0457
GMOY011924-RA hypothetical protein|protein_coding|scf7180000652170:24072595-24073678:1|	nucleus - signal transduction - cAMP-dependent protein kinase regulator	No match	No match	1.94744	0.0069131	748	748	17.7623	876	876	19.9141	1667	1667	32.849	2166	2166	40.2583	110.784
GMOY002854-RA hypothetical protein|protein_coding|scf7180000644657:53671-56095:-1|	Splicing factor subunit 4	Spx	sassociated coding hypothetical	1.94557	0.00326577	917	917	12.9356	947	947	12.7887	2273	2273	26.6076	2112	2112	23.3191	75.651
GMOY000751-RA hypothetical protein|protein_coding|scf7180000640389:4-18069:-1|	Unknown product	mge	mitochondrial imrecesubunit TOM22,coding hypothetical	1.94477	1.0638e-10	4047	4088	25.2989	5119	5165	30.5999	10862	10929	56.1255	10654	10739	52.0181	164.042
GMOY010426-RA hypothetical protein|protein_coding|scf7180000652141:179268-185026:-1|	Apoptosis inhibitor growth factor factor 2	Aac11	Ainhibitor, coding hypothetical	1.94394	8.45747e-05	4315	4315	20.0904	3845	3845	17.1381	8463	8463	32.698	10820	10820	39.4308	109.357
GMOY008065-RA hypothetical protein|protein_coding|scf7180000650879:104374-108713:-1|	Decondensation factor - chromatin organization - chromatin - histone binding - nucleosome assembly	No match	No match	1.94375	0.000145523	18910	18910	185.012	30456	30456	285.26	55176	55176	447.969	60471	60473	463.095	1381.34
GMOY009226-RA hypothetical protein|protein_coding|scf7180000651820:10321-14200:-1|	Cysteinyl-tRNA synthetase	CG8257	Cysteinyl-tRNA synthetase, coding hypothetical	1.94345	0.000416672	1248	1266	8.58382	1342	1355	8.79519	2689	2750	15.4728	3416	3482	18.4789	51.3307
GMOY007544-RA hypothetical protein|protein_coding|scf7180000650464:3188-11485:-1|	boule - lateral inhibition - perikaryon - nucleotide binding - positive regulation of meiosis - regulation of translation - cytoplasm	bol	conserved hycoding hypothetical	1.94243	2.99785e-09	3342	3343	39.223	3286	3286	36.9089	8094	8094	78.8055	7481	7481	68.7012	223.639
GMOY006153-RA hypothetical protein|protein_coding|scf7180000648867:1320-5532:-1|	Predicted importin 9	Ranbp9	No match	1.94204	8.41859e-10	3277	3277	18.0941	3371	3372	17.8241	7631	7631	34.9647	8002	8002	34.5827	105.466
GMOY003279-RA hypothetical protein|protein_coding|scf7180000645803:39662-43675:-1|	methionine aminopeptidase	und	Methionine aminocoding hypothetical	1.94155	0.00480834	1164	1164	11.3299	847	847	7.89251	2099	2099	16.9541	2658	2658	20.2501	56.4266
GMOY011331-RA hypothetical protein|protein_coding|scf7180000652170:1017708-1025267:-1|	Karyopherin (importin) beta 3	Karybeta3	Imbeta-3, coding hypothetical	1.94112	3.77756e-06	7453	7453	32.8381	9667	9667	40.7754	21101	21102	77.1542	18959	18959	65.3827	216.15
GMOY011299-RA hypothetical protein|protein_coding|scf7180000652162:188523-213722:-1|	Cyclin B	CycA	G2/mitotic-scyclin-A, coding hypothetical	1.94086	1.27429e-05	1820	1820	15.4439	1840	1840	14.9473	4181	4181	29.4412	4423	4423	29.3767	89.2092
GMOY003480-RA hypothetical protein|protein_coding|scf7180000646258:341558-346468:-1|	Casein kinase II alpha subunit	No match	mitogen-activated kinase ERK-A,coding hypothetical	1.94009	2.16462e-13	4483	4483	40.6204	4752	4752	41.2203	10651	10651	80.0856	11033	11033	78.2472	240.174
GMOY006616-RA hypothetical protein|protein_coding|scf7180000649184:99922-102054:-1|	three prime repair exonuclease	CG3165	conserved hycoding hypothetical	1.93562	0.000477974	1253	1254	12.9559	1273	1275	12.6107	2981	2985	25.592	2936	2937	23.7506	74.9092
GMOY010517-RA hypothetical protein|protein_coding|scf7180000652149:550175-554676:-1|	Predicted transporter (ABC superfamily)	CG1703	ATtranscoding hypothetical	1.93407	0.000225856	1987	1987	9.33054	2626	2626	11.8049	4755	4755	18.5288	6040	6040	22.1996	61.8639
GMOY004615-RA hypothetical protein|protein_coding|scf7180000648165:75846-88979:1|	a kinase anchor protein Culex quinquefasciatus	CG3249	KH domain-containing C56G2.1, coding hypothetical	1.9318	1.66475e-15	5296	5300	23.3816	5601	5605	23.6719	12144	12159	44.5128	13351	13393	46.2462	137.812
GMOY007074-RA hypothetical protein|protein_coding|scf7180000650086:81582-86683:-1|	Cdc protein CIP4	No match	SLIT-ROBO Rho GTcoding hypothetical	1.93022	0.000534467	1764	1764	8.00745	2455	2455	10.6686	4348	4348	16.3785	5499	5499	19.538	54.5925
GMOY001412-RA hypothetical protein|protein_coding|scf7180000641357:10116-15453:-1|	E ubiquitin-protein ligase CHFR - metal ion binding - cell cycle - zinc ion binding	CG10874	conserved hycoding hypothetical	1.93016	2.70835e-05	1650	1650	19.4909	1839	1839	20.7964	4248	4248	41.6409	3886	3886	35.9294	117.858
GMOY002286-RA hypothetical protein|protein_coding|scf7180000643226:33768-36354:1|	Wee protein kinase	wee	serine/threonine-kinase Nek7, coding hypothetical	1.92907	0.00047684	1471	1471	12.8056	1378	1378	11.484	3576	3576	25.8329	3071	3071	20.925	71.0475
GMOY009428-RA hypothetical protein|protein_coding|scf7180000651845:354915-389341:1|	Phosphatidylinositol transfer protein	vib	transfer coding hypothetical	1.92892	0.000500666	4906	4910	32.5605	4365	4367	27.7237	9423	9426	51.8711	12322	12325	63.9729	176.128
GMOY010490-RA hypothetical protein|protein_coding|scf7180000652148:8620-11303:-1|	U small nucleolar ribonucleoprotein (snoRNP) subunit - Mpp10p	CG13097	U3 small nucleolar ribonucleoMcoding hypothetical	1.92525	0.00271661	1707	1707	14.0671	1213	1213	9.56955	3218	3218	22.0063	3624	3624	23.3754	69.0184
GMOY000211-RA hypothetical protein|protein_coding|scf7180000639237:12362-17797:-1|	Vesicle coat complex COPII subunit SEC SFB2	CG10882	transSec24B, coding hypothetical	1.92426	1.94722e-32	11526	11526	55.5757	11685	11685	53.9379	25934	25934	103.768	28179	28179	106.349	319.63
GMOY002455-RA hypothetical protein|protein_coding|scf7180000643747:29361-34589:1|	nucleostemin - nucleolus - regulation of multicellular organism growth - regulation of insulin receptor signaling pathway - GTP binding	CG3983	GTcoding hypothetical	1.92407	0.00186493	2302	2421	11.3379	1606	1733	7.76953	4505	4725	18.3623	4639	5035	18.4559	55.9257
GMOY009365-RA hypothetical protein|protein_coding|scf7180000651840:1409999-1415936:-1|	translation initiation factor 6	cn	eukaryotic translation initiation factor,coding hypothetical	1.92329	1.742e-12	4600	5250	38.3394	4771	5167	36.123	10103	11011	66.727	11744	13261	75.7988	216.988
GMOY002962-RA hypothetical protein|protein_coding|scf7180000644925:8895-17004:1|	Uncharacterized protein - metal ion binding - zinc ion binding - regulation of transcription DNA-dependent - intracellular - nucleic acid binding	No match	No match	1.92312	0.00537991	2955	2955	14.7286	2970	2970	14.1716	5834	5834	24.1301	8009	8009	31.2451	84.2755
GMOY011380-RA hypothetical protein|protein_coding|scf7180000652170:2902205-2904294:1|	COP complex homolog subunit - lateral inhibition - mitotic cell cycle G transition DNA damage checkpoint - negative regulation of proteasomal	CH4	COsignalosome comsubunit, coding hypothetical	1.91962	0.00052458	1266	1266	12.9643	1305	1305	12.7933	2957	2957	25.1278	3017	3018	24.1899	75.0753
GMOY002098-RA hypothetical protein|protein_coding|scf7180000642685:43038-50065:-1|	ATP-dependent RNA helicase	Hel25E	ATRNA helicase WM6, coding hypothetical	1.91701	5.79707e-07	2335	3092	15.4892	2505	3264	15.6531	5679	7382	30.6869	5541	8035	31.5047	93.3339
GMOY001589-RA hypothetical protein|protein_coding|scf7180000641554:79811-88509:1|	DNA damage-responsive repressor GIS jumonji superfamily	CG6543	enoyl-CoA hydratase, coding hypothetical	1.91425	0.00246736	1767	1773	8.93975	1748	1759	8.49066	4453	4479	18.7407	3676	3699	14.5982	50.7694
GMOY001473-RA hypothetical protein|protein_coding|scf7180000641418:72345-74873:1|	Protein similar to predicted member of the intramitochondrial sorting protein family	CG8806	conserved hycoding hypothetical	1.91072	0.000914543	2373	2373	24.2171	2074	2074	20.2624	4481	4481	37.9479	5853	5853	46.7522	129.18
GMOY008469-RA hypothetical protein|protein_coding|scf7180000651340:44082-46154:1|	M family peptidase	CG14527	endothelin-converting enzyme, coding hypothetical	1.91047	0.00490822	3236	3236	32.5463	3454	3454	33.2563	6551	6551	54.675	8965	8965	70.5737	191.051
GMOY009351-RA hypothetical protein|protein_coding|scf7180000651840:1284185-1285702:-1|	splicing factor SRp54	Srp54	conserved hycoding hypothetical	1.90956	0.00919336	760	888	12.1964	881	1043	13.714	2022	2499	28.4823	1759	2216	23.8226	78.2154
GMOY004333-RA hypothetical protein|protein_coding|scf7180000648050:66474-75147:-1|	F-box/LRR-repeat protein - protein ubiquitination - proteolysis - ubiquitin-protein ligase	CG13213	conserved hycoding hypothetical	1.90918	2.41139e-06	2127	2769	13.7588	2308	3079	14.6462	5070	7919	32.6524	5173	8252	32.0934	93.1508
GMOY004524-RA hypothetical protein|protein_coding|scf7180000648138:28306-31095:-1|	Eukaryotic translation initiation factor subunit C	CG4954	conserved hycoding hypothetical	1.9045	1.97474e-18	6853	6853	51.2116	6784	6784	48.5325	15448	15448	95.7963	16010	16011	93.6497	289.19
GMOY006528-RA hypothetical protein|protein_coding|scf7180000649091:58564-98351:1|	Uncharacterized conserved protein	CG18176	conserved hycoding hypothetical	1.89952	3.83956e-16	5693	6744	21.3592	6359	7342	22.2608	13358	15751	41.3966	14343	17953	44.5046	129.521
GMOY008057-RA hypothetical protein|protein_coding|scf7180000650879:50130-59626:1|	Vesicle coat complex COPI alpha subunit	beta'Cop	Coatomer subunit beta', coding hypothetical	1.89804	1.14753e-09	3336	4034	12.0152	4134	4759	13.5697	8376	9473	23.4137	8754	10159	23.6834	72.682
GMOY007594-RA hypothetical protein|protein_coding|scf7180000650535:8596-13126:-1|	Sorting nexin SNX contains PX domain	CG8282	Sorting nexin-6, coding hypothetical	1.89736	4.05944e-06	2217	2217	20.8024	2132	2132	19.1511	4612	4612	35.9109	5400	5400	39.659	115.523
GMOY003217-RA hypothetical protein|protein_coding|scf7180000645635:1893-17537:1|	Ubiquitin carboxyl-terminal hydrolase - negative regulation of apoptotic process - monoubiquitinated protein deubiquitination - cellular response	Ubp64E	ubiquitin carboxyl-terminal hydrolase, coding hypothetical	1.8967	4.8209e-37	14124	20158	45.7423	13780	20395	44.3051	31114	45788	86.2207	33020	49121	87.2445	263.513
GMOY012055-RA hypothetical protein|protein_coding|scf7180000649963:9122-11055:1|	Uncharacterized conserved protein	CG17593	coiled-coil domain-containing 47coding hypothetical	1.89392	0.000525388	1416	1416	20.6308	1276	1276	17.7976	3299	3299	39.8863	2871	2871	32.7405	111.055
GMOY004281-RA hypothetical protein|protein_coding|scf7180000648023:2-2336:1|	slender lobes - microtubule associated complex - nucleus - nucleolus organization - spindle - nucleolus - molecular function	No match	No match	1.89165	0.000634073	1379	1609	17.6005	1258	1403	14.6922	3073	3474	31.5346	2970	3546	30.3604	94.1877
GMOY002763-RA hypothetical protein|protein_coding|scf7180000644378:929-12022:1|	Nucleoporin - SMAD protein import into nucleus - microtubule associated complex - NLS-bearing substrate import into nucleus - lipid particle -	CG11856	ran-binding coding hypothetical	1.89082	2.3795e-06	7543	7566	18.4953	7622	7632	17.8604	15531	15557	31.5579	19263	19371	37.0635	104.977
GMOY004528-RA hypothetical protein|protein_coding|scf7180000648138:98258-103071:-1|	PPPDE peptidase domain-containing protein 1	CG7222	conserved hycoding hypothetical	1.88851	0.00835854	873	892	11.7335	865	878	11.0565	1771	1842	20.1067	2213	2314	23.8246	66.7213
GMOY007366-RA hypothetical protein|protein_coding|scf7180000650319:10714-21491:-1|	Serine/threonine protein kinase	S6kII	Ribosomal S6 kinase alcoding hypothetical	1.88828	3.11927e-07	2555	2555	11.3292	2773	2774	11.7754	6018	6018	22.1437	6153	6154	21.3583	66.6066
GMOY000428-RA hypothetical protein|protein_coding|scf7180000639782:9161-10645:1|	Predicted membrane protein	CG9536	transmembrane coding hypothetical	1.88726	0.00267198	1181	1181	18.4858	961	961	14.4003	2296	2296	29.8228	2617	2617	32.0621	94.7709
GMOY006615-RA hypothetical protein|protein_coding|scf7180000649184:94329-96220:-1|	Gamma tubulin	gammaTub	tubulin gamma-1 chain, coding hypothetical	1.88591	0.000302215	1529	1529	19.45	1398	1398	17.0247	3380	3380	35.6795	3308	3308	32.9366	105.091
GMOY003405-RA hypothetical protein|protein_coding|scf7180000646129:52911-56505:-1|	translation-associated GTPase	CG1354	conserved hycoding hypothetical	1.88304	0.00276282	2953	2953	27.2064	2829	2829	24.9517	5658	5658	43.2573	7573	7573	54.6104	150.026
GMOY005005-RA hypothetical protein|protein_coding|scf7180000648366:5786-9961:1|	oligopeptidase Aedes aegypti	CG11771	OligoA, coding hypothetical	1.88229	0.000591637	1252	1252	8.48338	1465	1465	9.50301	2851	2851	16.0306	3340	3340	17.7138	51.7308
GMOY004388-RA hypothetical protein|protein_coding|scf7180000648080:26681-47711:-1|	GK21646	Reg-5B	No match	1.87736	0.000130884	1525	1525	13.5703	1758	1758	14.9761	3939	3939	29.0867	3500	3500	24.3774	82.0105
GMOY010070-RA hypothetical protein|protein_coding|scf7180000652049:65013-75417:1|	Guanine nucleotide exchange factor	CG8487	golgi-sbrefeldin A-resistance guanine nucleotide exchange factor, coding hypothetical	1.8768	3.60317e-08	5645	5645	16.1071	5749	5749	15.7038	11771	11771	27.8712	14166	14166	31.6373	91.3194
GMOY002276-RA hypothetical protein|protein_coding|scf7180000643192:1-4497:-1|	protein serine/threonine kinasefused-like protein kinaseULK family protein kinase - regulation of aggregation involved in sorocarp	No match	No match	1.8682	0.00506221	991	996	18.9643	1001	1010	18.4102	2203	2215	34.9978	2304	2330	34.7243	107.097
GMOY007415-RA hypothetical protein|protein_coding|scf7180000650364:12581-16888:-1|	bancal - regulation of alternative nuclear mRNA splicing via spliceosome - appendage morphogenesis - transcription factor binding - imaginal disc	bl0	heterogeneous nuclear ribonucleok,coding hypothetical	1.86819	0.00750308	2898	2898	30.1805	5003	5003	49.879	8826	8826	76.2747	8934	8934	72.8239	229.158
GMOY002966-RA hypothetical protein|protein_coding|scf7180000644939:227696-261139:1|	dynamitin	CG8269	histone H3coding hypothetical	1.86478	4.29714e-05	1880	1880	11.732	1889	1889	11.2851	4492	4492	23.2618	4005	4005	19.5622	65.8412
GMOY010190-RA hypothetical protein|protein_coding|scf7180000652088:41926-55765:-1|	Transferrin - septate junction assembly - iron ion transport - ferric iron binding - cellular iron ion homeostasis - extracellular region - iron	CG10620	transferrin, coding hypothetical	1.86424	2.74734e-05	3724	3724	11.7498	4917	4917	14.8519	10221	10221	26.7611	9194	9194	22.7053	76.0681
GMOY009107-RA hypothetical protein|protein_coding|scf7180000651771:455448-464759:-1|	Sister chromatid cohesion complex Cohesin subunit PDS5	CG17509	conserved hycoding hypothetical	1.86289	9.28956e-09	3420	3420	15.4239	3438	3438	14.8434	7505	7505	28.0871	7971	7971	28.1372	86.4916
GMOY003733-RA hypothetical protein|protein_coding|scf7180000647008:79654-94008:1|	lethal ( G0 isoform F	CG8465	hycoding hypothetical	1.86078	2.75535e-07	3021	3021	10.0376	2965	2965	9.43109	6154	6154	16.9678	7361	7361	19.1432	55.5797
GMOY011422-RA hypothetical protein|protein_coding|scf7180000652170:4546984-4560110:1|	FERM domain protein FRM-8	CG6960	conserved hycoding hypothetical	1.86021	1.75023e-06	6841	6843	14.7009	6467	6467	13.3002	13474	13479	24.0294	16586	16591	27.8977	79.9282
GMOY008181-RA hypothetical protein|protein_coding|scf7180000650993:68985-154677:1|	Transcription factor	grh	No match	1.85784	2.22989e-18	6885	6905	49.3706	8015	8032	54.9778	16623	16641	98.7353	16834	16858	94.3432	297.427
GMOY005747-RA hypothetical protein|protein_coding|scf7180000648740:15410-47376:-1|	Ribosomal protein S21e	CG2991	conserved hycoding hypothetical	1.85673	0.000227561	4007	4007	25.4163	3487	3487	21.174	7454	7454	39.2347	9464	9464	46.9858	132.811
GMOY004140-RA hypothetical protein|protein_coding|scf7180000647979:1861-6178:-1|	ATPases of the AAA+ class Posttranslational modification	TER94	conserved hycoding hypothetical	1.85512	5.3956e-15	7554	7554	56.2284	8505	8505	60.6055	18447	18447	113.945	17548	17548	102.237	333.015
GMOY008229-RA hypothetical protein|protein_coding|scf7180000651049:22771-24493:1|	Phenylalanyl-tRNA synthetase mitochondrial - ligase - gene expression - tRNA processing - phenylalanyl-tRNA aminoacylation - tRNA aminoacylation	Aats-phe	synthetase, coding hypothetical	1.85027	0.00657129	894	895	11.2208	1077	1077	12.9263	1995	1995	20.7554	2420	2420	23.7473	68.6498
GMOY002110-RA hypothetical protein|protein_coding|scf7180000642716:4749-8337:1|	aldo-keto reductase	CG6084	aldose reductase, coding hypothetical	1.8491	0.00828142	1045	1045	14.2031	831	831	10.8125	1885	1885	21.2602	2336	2336	24.8507	71.1265
GMOY002012-RC hypothetical protein|protein_coding|scf7180000642602:258956-264279:-1|	GE10476	yemalpha	ubinuclein/yemanuclein, coding hypothetical	1.84743	4.85439e-05	2079	2079	11.5836	1766	1766	9.41972	4218	4218	19.5022	4402	4402	19.1972	59.7027
GMOY008040-RA hypothetical protein|protein_coding|scf7180000650867:13853-17919:-1|	thioredoxin peroxidase Glossina morsitans morsitans	Jafrac1	coding hypothetical	1.84561	0.000570272	2982	2982	43.8453	3028	3028	42.6217	7244	7244	88.3859	6157	6157	70.8573	245.71
GMOY003476-RA hypothetical protein|protein_coding|scf7180000646258:169788-177278:1|	Calnexin - calcium ion binding - protein folding - unfolded protein binding - endoplasmic reticulum - plasma membrane	CG9906	Calnexin coding hypothetical	1.84444	7.6737e-25	10489	10527	62.3525	10203	10235	58.0358	21909	21975	108.011	24365	24623	114.154	342.553
GMOY010369-RA hypothetical protein|protein_coding|scf7180000652137:4098-8661:-1|	Predicted polypeptide N-acetylgalactosaminyltransferase	CG6394	UDcoding hypothetical	1.84374	1.20335e-06	3064	3064	19.4289	4007	4007	24.3242	8154	8154	42.9062	7566	7566	37.5514	124.211
GMOY004816-RA hypothetical protein|protein_coding|scf7180000648264:46123-66653:1|	RAB family interacting protein (class I) - recycling endosome - cytoplasmic vesicle - phagocytic vesicle membrane - membrane - protein transport	CG6606	conserved hycoding hypothetical	1.84266	5.20531e-07	2847	2847	20.9746	2773	2773	19.5576	6133	6133	37.4945	6414	6414	36.9858	115.012
GMOY003502-RA hypothetical protein|protein_coding|scf7180000646291:38239-42579:1|	Mucin - extracellular region - chitin metabolic process - chitin binding - structural constituent of peritrophic membrane	No match	No match	1.84122	2.55183e-08	3590	3590	19.5837	3974	3974	20.7534	8743	8743	39.5777	8082	8082	34.508	114.423
GMOY012157-RA hypothetical protein|non_coding_cds|scf7180000652140:135046-138818:1|	dehydrogenase	Fbp2	alcohol dehydrogenase, coding hypothetical	1.83379	0.00272009	263906	263939	4589.62	230164	230200	3832.1	599737	599774	8654.64	496506	496593	6758.86	23835.2
GMOY000735-RA hypothetical protein|protein_coding|scf7180000640360:34355-42457:-1|	Ubiquitin-specific protease	CG13903	conserved hycoding hypothetical	1.83166	0.000564754	2852	2992	14.6194	2216	2317	10.8381	5078	5230	21.206	6219	6446	24.6524	71.3161
GMOY000858-RA hypothetical protein|protein_coding|scf7180000640588:91854-97998:1|	ribosomal protein S2	Clp	60S ribosomal L12, coding hypothetical	1.83137	0.00494337	1647	2352	10.9557	1211	1842	8.21392	2988	4873	18.8359	3380	5433	19.808	57.8136
GMOY000522-RA hypothetical protein|protein_coding|scf7180000640002:4519-5907:1|	ribosomal protein SA (P receptor 1	sta	40S ribosomal SA, coding hypothetical	1.83026	0.00016197	69382	69382	1236.38	75019	75019	1279.78	172545	172545	2551.51	146522	146522	2043.66	7111.34
GMOY005118-RA hypothetical protein|protein_coding|scf7180000648424:18199-23015:-1|	transmembrane transport - integral to membrane - high affinity inorganic phosphate:sodium symporter	CG4726	sialin, coding hypothetical	1.82883	7.90473e-05	1760	1760	17.9612	2301	2301	22.4802	4029	4029	34.12	4955	4955	39.5792	114.141
GMOY001742-RA hypothetical protein|protein_coding|scf7180000641975:105781-120590:1|	Synaptic vesicle transporter SVOP	CG3168	synavesicle coding hypothetical	1.82574	0.00471042	1068	1068	9.39936	1133	1133	9.54588	2568	2568	18.7547	2287	2287	15.7541	53.454
GMOY001508-RA hypothetical protein|protein_coding|scf7180000641479:77365-92023:1|	acidic ribosomal protein P1	CG10030	Chromosome transmission fidelity coding hypothetical	1.8255	0.00420162	1454	1458	7.57307	2219	2230	11.0886	3985	3993	17.2109	4095	4139	16.8271	52.6997
GMOY011494-RA hypothetical protein|protein_coding|scf7180000652170:6044982-6049139:-1|	Predicted RNA-binding protein homologous to eukaryotic snRNP Transcription	CG11847	Serologically defined colon cancer antigen,coding hypothetical	1.82419	5.23717e-06	2524	2524	13.445	2402	2402	12.2491	5653	5653	24.9884	5222	5222	21.7725	72.455
GMOY005562-RA hypothetical protein|protein_coding|scf7180000648652:121953-124081:-1|	juvenile hormone epoxide hydrolase 1	CG15101	Juvenile hormone ehydrolase, coding hypothetical	1.82347	3.1711e-07	3191	3191	36.5149	3363	3363	36.8408	7532	7532	71.5225	6913	6913	61.917	206.795
GMOY008358-RA hypothetical protein|protein_coding|scf7180000651171:14487-15587:-1|	Innexin inx2	inx2	Innexin inx2, coding hypothetical	1.82307	1.79597e-09	3698	3698	70.028	4379	4379	79.3851	8784	8784	138.034	9012	9012	133.575	421.022
GMOY000891-RA hypothetical protein|protein_coding|scf7180000640662:13240-20310:-1|	splicing factor RNPS1	Pabp2	coding hypothetical	1.82142	0.000275415	3217	3314	32.4084	4083	4186	39.1889	8581	8822	71.5914	7445	7851	60.0938	203.282
GMOY004126-RA hypothetical protein|protein_coding|scf7180000647970:709-4854:1|	pyramus - glial cell migration - positive regulation of glial cell proliferation - pericardial cell differentiation - cardioblast differentiation -	No match	No match	1.81689	0.000387108	1623	1639	10.431	1645	1656	10.0895	3207	3236	17.0901	3998	4037	20.1098	57.7204
GMOY000539-RA hypothetical protein|protein_coding|scf7180000640038:75956-84887:1|	Ataxin- homolog - compound eye development - regulation of actin filament polymerization - chaeta development - oocyte differentiation - cytoplasm -	CG5166	hycoding hypothetical	1.81664	0.00425262	2473	2473	10.1497	3952	3952	15.5276	6936	6936	23.6225	7122	7122	22.8786	72.1784
GMOY004782-RA hypothetical protein|protein_coding|scf7180000648244:391-10954:-1|	transmembrane transporter - integral to membrane - transmembrane transport	CG8008	No match	1.81386	0.00231248	1105	1105	16.0996	1452	1452	20.2525	2497	2497	30.1898	3114	3114	35.5117	102.053
GMOY010244-RA hypothetical protein|protein_coding|scf7180000652102:28-4495:-1|	Nuclear transport receptor KAP (importin beta superfamily)	Ranbp11	Imcoding hypothetical	1.81365	5.53894e-07	2707	2707	13.1162	3250	3250	15.0752	6211	6211	24.973	6855	6855	25.9973	79.1617
GMOY009730-RA hypothetical protein|protein_coding|scf7180000651861:36689-42255:-1|	homeodomain transcription factor	phtf	conserved hycoding hypothetical	1.8109	0.000728184	1667	1667	11.5814	1922	1922	12.7832	3477	3477	20.0456	4399	4399	23.921	68.3312
GMOY010218-RA hypothetical protein|protein_coding|scf7180000652092:80352-85117:-1|	ribosomal protein L7	RpL7	60S ribosomal L7, coding hypothetical	1.80932	6.89449e-05	26322	26322	528.705	31405	31405	603.883	67347	67347	1122.54	58637	58637	921.863	3176.99
GMOY000681-RA hypothetical protein|protein_coding|scf7180000640289:74504-78333:1|	Sterol reductase/lamin B receptor	CG17952	Lamin-B rececoding hypothetical	1.80745	0.000233318	1692	1695	9.83842	1846	1848	10.2687	3494	3494	16.8293	4257	4260	19.3538	56.2903
GMOY007860-RA hypothetical protein|protein_coding|scf7180000650696:7926-10964:1|	Arginyl-tRNA synthetase	CG9020	Arginyl-tRNA synthetase, coding hypothetical	1.80667	0.000962935	1420	1420	10.5736	1539	1539	10.9706	2948	2948	18.2159	3531	3531	20.5793	60.3394
GMOY002285-RA hypothetical protein|protein_coding|scf7180000643226:17490-25024:1|	RNA-binding protein musashi/mRNA cleavage and polyadenylation factor I complex subunit HRP1	Hrb27C	Heterogeneous nuclear ribonucleo27C,coding hypothetical	1.8048	1.99409e-06	17463	17469	92.4174	21170	21173	107.233	38130	38138	167.43	46275	46279	191.633	558.712
GMOY007455-RA hypothetical protein|protein_coding|scf7180000650410:6478-9884:-1|	protein serine/threonine kinasefused-like protein kinaseULK family protein kinase - regulation of aggregation involved in sorocarp	CG18507	conserved hycoding hypothetical	1.80246	0.00668904	1190	1196	25.2642	968	980	19.818	2345	2359	41.3515	2376	2408	39.8136	126.247
GMOY001256-RA hypothetical protein|protein_coding|scf7180000641142:33905-35320:1|	Kinesin-associated fasciculation and elongation protein involved in axonal transport	EG:67A9.	Fasciculation and elongation zeta,coding hypothetical	1.80047	0.00197241	1264	1264	21.5836	1430	1431	23.3924	2707	2708	38.3719	3167	3167	42.3277	125.676
GMOY004593-RA hypothetical protein|protein_coding|scf7180000648156:68891-81688:1|	E ubiquitin ligase interacting with arginine methyltransferase	CG9848	cellular nucleic acid binding coding hypothetical	1.79915	0.000414924	31679	31679	128.926	33489	33489	130.475	76775	76775	259.284	64800	64801	206.419	725.104
GMOY000669-RA hypothetical protein|protein_coding|scf7180000640286:1547-3763:1|	NEDD enzyme E catalytic subunit - regulation of cell cycle - protein heterodimerization - negative regulation of transcription	CG13343	NEDD8-activating enzyme E1 catalytic subunit,coding hypothetical	1.79616	0.00386136	1230	1230	12.8932	1194	1194	11.9818	2394	2394	20.8243	2890	2890	23.7113	69.4106
GMOY006037-RA hypothetical protein|protein_coding|scf7180000648818:78460-83187:-1|	Mucin - extracellular region - chitin metabolic process - chitin binding - structural constituent of peritrophic membrane	CG1737	No match	1.7933	0.00308127	2634	2634	12.6479	2561	2561	11.7726	4890	4890	19.485	6427	6427	24.1552	68.0606
GMOY008633-RA hypothetical protein|protein_coding|scf7180000651470:5209-7735:-1|	Uncharacterized protein - death domain binding - negative regulation of transcription DNA-dependent - cellular response to amino acid starvation -	CG12384	No match	1.79316	0.000833048	2025	2025	21.216	2284	2284	22.9084	5010	5010	43.5577	4315	4315	35.385	123.067
GMOY002762-RA hypothetical protein|protein_coding|scf7180000644371:58615-61765:1|	Vesicle trafficking protein Sly (Sec family)	Slh	No match	1.79298	0.000161032	1922	1922	17.739	1881	1881	16.6197	4362	4362	33.408	3884	3884	28.0579	95.8246
GMOY001378-RA hypothetical protein|protein_coding|scf7180000641306:19834-37199:-1|	RNA Helicase	pit	DEAD box ATRNA helicase, coding hypothetical	1.7926	0.00047684	1591	1591	11.135	1762	1762	11.8056	3607	3607	20.9487	3662	3662	20.0604	63.9497
GMOY008696-RA hypothetical protein|protein_coding|scf7180000651499:115591-118514:1|	Asparaginyl-tRNA synthetase	Aats-asp	assynthetase, coding hypothetical	1.79148	0.000270263	1566	1571	15.2133	2042	2043	18.9398	3830	3839	30.85	3974	4005	30.3564	95.3595
GMOY002538-RA hypothetical protein|protein_coding|scf7180000643919:149268-151298:-1|	FK protein - microtubule associated complex - juvenile hormone mediated signaling pathway - protein binding - juvenile hormone response	FK506-bp1	46 kDa FK506-binding nuclear coding hypothetical	1.78919	3.43087e-10	14555	14555	191.459	12413	12413	156.314	29277	29277	319.579	29244	29245	301.102	968.454
GMOY006961-RA hypothetical protein|protein_coding|scf7180000649701:50445-81062:-1|	Amidases	CG5191	glutamyl-tRNA amidotransferase subunit A,coding hypothetical	1.78888	0.0071977	1005	1005	10.5666	1194	1194	12.018	2561	2561	22.3443	2183	2183	17.9648	62.8938
GMOY010469-RA hypothetical protein|protein_coding|scf7180000652146:61043-72124:1|	U snRNP spliceosome subunit	CG8877	factor, coding hypothetical	1.78726	4.6846e-06	4596	4596	12.8089	5516	5516	14.7169	9850	9850	22.7802	12032	12032	26.2464	76.5524
GMOY001520-RA hypothetical protein|protein_coding|scf7180000641491:27853-30506:-1|	ribosomal protein L28	CG12740	60S ribosomal L28, coding hypothetical	1.78588	3.72453e-19	9137	9137	92.6558	8871	8871	86.1193	18826	18826	158.422	20151	20151	159.943	497.14
GMOY011550-RA hypothetical protein|protein_coding|scf7180000652170:7391339-7404397:-1|	Triosephosphate isomerase	CG11498	trioseisomerase, coding hypothetical	1.78525	0.00117354	5644	5644	49.2564	5201	5201	43.4532	12720	12720	92.1195	10695	10695	73.0561	257.885
GMOY003266-RA hypothetical protein|protein_coding|scf7180000645734:19655-24543:-1|	histone methyltransferase complex subunit ASH - zinc ion binding - regulation of transcription DNA-dependent	CG18830	translocation-associated membrane coding hypothetical	1.78448	3.8588e-06	12424	12424	90.381	13763	13763	95.8491	29883	29883	180.397	26545	26545	151.147	517.774
GMOY005379-RA hypothetical protein|protein_coding|scf7180000648562:19598-41725:-1|	Low-density lipoprotein receptors containing Ca EGF-like	CG12139	low-density lirececoding hypothetical	1.78422	2.88784e-31	13973	13973	17.9821	15646	15646	19.2758	30829	30829	32.9229	33115	33115	33.3561	103.537
GMOY001840-RA hypothetical protein|protein_coding|scf7180000642180:401679-436790:1|	CREB/ATF family transcription factor	CrebA	Cyclic AMtranscrifactor ATF-6beta, coding hypothetical	1.78317	1.68113e-07	6009	6012	21.906	5095	5100	17.7899	11895	11897	35.9725	12127	12131	34.5972	110.266
GMOY001254-RA hypothetical protein|protein_coding|scf7180000641141:8782-23153:1|	CG6758	CG6758	F-box coding hypothetical	1.7825	1.08506e-07	3491	3491	16.2503	3573	3573	15.9222	7820	7820	30.2069	7410	7410	26.9978	89.3772
GMOY009489-RA hypothetical protein|protein_coding|scf7180000651846:1205316-1212700:-1|	serine/threonine protein kinase	cdi	serine/threonine kinase, coding hypothetical	1.78221	9.80844e-05	3175	3175	11.0254	3383	3383	11.2464	6313	6313	18.1918	7861	7861	21.3663	61.8299
GMOY005411-RA hypothetical protein|protein_coding|scf7180000648572:36693-53060:1|	without children - neurogenesis - regulation of transcription DNA-dependent - protein binding - protein complex - telomere capping - polytene	CG5965	woc coding hypothetical	1.78136	5.65747e-09	4182	4182	16.093	4150	4150	15.2883	8660	8660	27.6541	9325	9325	28.0868	87.1222
GMOY008435-RA hypothetical protein|protein_coding|scf7180000651294:30635-32285:1|	Trypsin	CG16749	No match	1.78002	0.00749454	1096	1096	14.6292	1125	1125	14.3755	2190	2190	24.2574	2604	2604	27.2052	80.4673
GMOY002800-RA hypothetical protein|protein_coding|scf7180000644521:68928-98709:-1|	Furin-like protease 2	CG18734	EndoFURIN, coding hypothetical	1.7785	1.30622e-05	4231	4231	20.8592	5508	5508	25.9961	10885	10885	44.5319	9999	9999	38.5843	129.971
GMOY010586-RA hypothetical protein|protein_coding|scf7180000652151:500403-503313:1|	ATP-dependent RNA helicase	CG3561	DEAD box ATRNA helicase, coding hypothetical	1.77641	0.000901503	1493	1560	11.3883	1698	1770	12.3699	3426	3667	22.2143	3426	3870	22.1128	68.0854
GMOY008515-RA hypothetical protein|protein_coding|scf7180000651407:59405-80490:1|	Large exoprotein involved in heme utilization or adhesion Intracellular trafficking and secretion	CG8715	lingerer, coding hypothetical	1.77378	1.78428e-07	7136	7140	24.973	9302	9306	31.1598	16435	16444	47.7275	18808	18818	51.5165	155.377
GMOY003818-RA hypothetical protein|protein_coding|scf7180000647354:15432-39548:-1|	Mucin - extracellular region - chitin metabolic process - chitin binding - structural constituent of peritrophic membrane	CG14471	No match	1.77348	1.25679e-06	3496	3496	15.066	3052	3052	12.5913	6823	6823	24.4	7268	7268	24.5155	76.5728
GMOY010111-RA hypothetical protein|protein_coding|scf7180000652065:329245-344246:1|	hypothetical conserved protein	No match	conserved hycoding hypothetical	1.77258	0.00153683	4415	4415	47.205	4183	4183	42.8158	10007	10007	88.7871	8419	8419	70.456	249.264
GMOY002614-RA hypothetical protein|protein_coding|scf7180000644097:32535-38503:1|	RE64196p	CG7613	TyI inositol-1,4,5-triscoding hypothetical	1.77221	0.000194622	1834	1834	9.92928	2067	2067	10.7132	3871	3871	17.3912	4501	4501	19.0734	57.1071
GMOY003369-RA hypothetical protein|protein_coding|scf7180000645935:32669-38364:1|	Lipoate-protein ligase A	CG8446	li1, coding hypothetical	1.77188	0.000322958	1959	2281	9.50386	2128	2451	9.77636	3914	4512	15.6003	4866	5862	19.117	53.9975
GMOY011763-RA hypothetical protein|protein_coding|scf7180000652170:18663382-18667722:-1|	Cystathionine beta-lyases/cystathionine gamma-synthases	Eip55E	Cystathionine gamma-lyase, coding hypothetical	1.77155	1.18555e-07	4353	4353	63.6892	3827	3827	53.6037	8392	8392	101.89	9196	9196	105.312	324.494
GMOY009737-RA hypothetical protein|protein_coding|scf7180000651864:31896-34717:1|	Proteasomal ubiquitin receptor ADRM homolog	CG13349	Adhesion-regulating molecule 1 coding hypothetical	1.7709	0.00046737	1761	1761	13.5482	1761	1761	12.97	3640	3640	23.2388	3917	3917	23.5872	73.3442
GMOY000895-RA hypothetical protein|protein_coding|scf7180000640664:9606-77711:-1|	Unknown product	CG10668	coding hypothetical	1.76972	6.87881e-08	3848	3848	13.9309	4043	4044	14.0157	8752	8757	26.3081	8130	8136	23.0545	77.3092
GMOY000905-RA hypothetical protein|protein_coding|scf7180000640666:30948-37200:-1|	GTPase Ran/TC (nuclear protein transport pathway) small G protein superfamily	ran	GTnuclear RAN1, coding hypothetical	1.76681	6.45431e-07	6531	6531	91.0207	5618	5618	74.9551	13433	13433	155.354	12579	12579	137.217	458.546
GMOY011014-RA hypothetical protein|protein_coding|scf7180000652159:1017627-1019510:-1|	GJ16279	CG6180	coding hypothetical	1.76648	1.79253e-06	7407	7407	93.7081	6582	6582	79.7172	15625	15625	164.038	14302	14303	141.632	479.095
GMOY009980-RA hypothetical protein|protein_coding|scf7180000652007:123028-131633:-1|	SET domain binding factor - mitotic cell cycle - intracellular signal transduction - dephosphorylation - protein tyrosine/serine/threonine	Sbf	SET-binding factor, coding hypothetical	1.76401	5.96364e-05	2848	2848	9.3363	2810	2810	8.81861	5436	5436	14.7878	6677	6677	17.1323	50.075
GMOY003412-RA hypothetical protein|protein_coding|scf7180000646144:28031-42358:-1|	ARK protein kinase family	Nak	No match	1.76342	0.00235245	2697	2697	10.8282	2024	2024	7.77935	4631	4631	15.429	5501	5501	17.2868	51.3233
GMOY006884-RA hypothetical protein|protein_coding|scf7180000649473:51776-58142:1|	RNAse L inhibitor ABC superfamily	CG5651	ATcassette subfamily E, member 1coding hypothetical	1.76274	4.60779e-12	12043	12081	46.4467	12496	12552	46.1981	26948	27001	86.1432	25359	25432	76.5302	255.318
GMOY011240-RA hypothetical protein|protein_coding|scf7180000652160:6164182-6167918:1|	ypsilon schachtel - catalytic step spliceosome - nuclear mRNA splicing via spliceosome - precatalytic spliceosome - DNA binding - regulation of	yps	Y box binding coding hypothetical	1.75537	0.00163909	13053	13053	146.868	20367	20367	219.383	35220	35220	328.848	35440	35440	312.112	1007.21
GMOY008236-RA hypothetical protein|protein_coding|scf7180000651063:9966-49035:-1|	Aryl-hydrocarbon receptor nuclear translocator	larp	No match	1.75104	0.00534462	11361	11394	27.196	9362	9393	21.4631	19218	19290	38.2076	24941	25065	46.827	133.694
GMOY002114-RA hypothetical protein|protein_coding|scf7180000642734:12807-44694:-1|	Histone demethylase UTY	CG5640	ubiquitously transcribed X chromosometetratricorecoding hypothetical	1.75075	0.00402638	2960	2960	13.9593	2762	2762	12.4697	5264	5264	20.6004	6911	6911	25.5101	72.5395
GMOY011891-RA hypothetical protein|protein_coding|scf7180000652170:23108919-23111446:1|	synovial sarcoma translocation gene on chromosome - regulation of dendrite development - positive regulation of transcription	CG5746	No match	1.74817	4.58694e-05	2203	2203	20.7833	2605	2605	23.527	4637	4637	36.3016	5539	5539	40.9007	121.513
GMOY007434-RA hypothetical protein|protein_coding|scf7180000650391:77777-81705:-1|	Epidermal growth factor receptor kinase substrate	aru	conserved hycoding hypothetical	1.74806	7.53039e-06	2823	2823	21.2713	2829	2829	20.4068	5949	5949	37.1977	6013	6013	35.4629	114.339
GMOY009174-RA hypothetical protein|protein_coding|scf7180000651778:44592-93126:-1|	Cell adhesion molecule 3	Fas3	Fasciclin-3 coding hypothetical	1.74801	4.09358e-09	4684	4684	36.5898	4440	4440	33.2036	9723	9723	63.0278	9594	9594	58.6601	191.481
GMOY002061-RA hypothetical protein|protein_coding|scf7180000642636:51839-164633:1|	muscleblind isoform F	mm0	conserved hycoding hypothetical	1.74773	3.41167e-11	7532	7532	31.5399	7734	7734	31.0037	16596	16596	57.6689	15673	15673	51.3691	171.582
GMOY000468-RA hypothetical protein|protein_coding|scf7180000639890:108269-119721:-1|	Unknown product	CG11265	domain-containing coding hypothetical	1.74524	0.00357627	5314	5327	12.6945	4772	4786	10.9186	9244	9281	18.3534	12159	12208	22.7708	64.7373
GMOY008013-RA hypothetical protein|protein_coding|scf7180000650836:37-19487:1|	Signal peptide peptidase-like 3	CG17370	conserved hycoding hypothetical	1.74368	0.00791182	1201	1201	11.5233	1182	1182	10.857	2521	2521	20.0721	2510	2510	18.8498	61.3021
GMOY000687-RA hypothetical protein|protein_coding|scf7180000640289:123624-131021:1|	O-linked N-acetylglucosamine transferase OGT	CG4050	smile coding hypothetical	1.74236	1.76758e-06	3245	3245	11.3251	3169	3169	10.5879	6636	6636	19.2186	6903	6903	18.8567	59.9882
GMOY005787-RA hypothetical protein|protein_coding|scf7180000648754:128503-164081:1|	Fkbp - inter-male aggressive behavior - extracellular space - calcium ion binding - protein folding - FK binding - peptidyl-prolyl cis-trans	Fkbp13	FK506-binding 7 coding hypothetical	1.74204	6.19506e-09	6251	6251	36.6299	5537	5537	31.0613	12156	12156	59.1106	12753	12753	58.4923	185.294
GMOY006164-RA hypothetical protein|protein_coding|scf7180000648873:74727-78692:-1|	G protein beta subunit-like protein	Rack1	recefor activated kinase C,coding hypothetical	1.73821	4.64485e-22	22804	22804	354.283	27038	27038	402.136	51672	51672	666.168	53032	53034	644.902	2067.49
GMOY001369-RA hypothetical protein|protein_coding|scf7180000641298:141486-148480:1|	Ubiquitin activating enzyme - protein ubiquitination - cell proliferation - regulation of Ras protein signal transduction - lipid storage -	Uba1	ubiquitin-activating enzyme E1, coding hypothetical	1.73692	6.54661e-11	8309	8309	38.1076	10262	10262	45.0561	19762	19762	75.2111	19178	19178	68.844	227.219
GMOY005499-RA hypothetical protein|protein_coding|scf7180000648622:9902-15670:-1|	ribosomal protein S ribosomal protein S5	sop	40S ribosomal S2, coding hypothetical	1.73516	1.2227e-07	14267	14267	205.995	16970	16970	234.566	34029	34029	407.721	31394	31395	354.801	1203.08
GMOY001984-RA hypothetical protein|protein_coding|scf7180000642578:6565-10075:-1|	Threonyl-tRNA synthetase	CG5353	Threonyl-tRNA synthetase, cytocoding hypothetical	1.73315	1.79823e-05	2575	2575	23.6195	2865	2866	25.1668	5565	5565	42.3591	5841	5843	41.9497	133.095
GMOY004882-RA hypothetical protein|protein_coding|scf7180000648312:71836-73430:-1|	cargo transport protein EMP (p protein family)	CG3564	transmembrane emdomain-containing 2coding hypothetical	1.73202	0.000136644	2387	2387	33.8323	2054	2054	27.8701	4584	4584	53.9154	4748	4748	52.6732	168.291
GMOY008035-RA hypothetical protein|protein_coding|scf7180000650865:116144-120685:1|	RNA lariat debranching enzyme	CG7942	RNA lariat debranching enzyme, coding hypothetical	1.73049	0.000722287	1844	1884	10.4357	1803	1820	9.65101	3784	3829	17.6002	3860	3994	17.3161	55.003
GMOY007414-RA hypothetical protein|protein_coding|scf7180000650364:4565-8526:1|	TGc (transglutaminase/protease-like) domain-containing protein involved in cytokinesis	CG13435	conserved hycoding hypothetical	1.72978	0.00686708	1584	1584	16.3816	1853	1853	18.3458	3896	3896	33.4356	3274	3274	26.5021	94.6651
GMOY006693-RA hypothetical protein|protein_coding|scf7180000649246:41526-53978:-1|	cell differentiation family Rcd protein - transferase - kinase - regulation of transcription from RNA polymerase II promoter - nucleus -	CG9487	No match	1.72884	2.56313e-05	10128	10128	31.8351	8851	8851	26.6338	18065	18065	47.1204	21805	21808	53.6535	159.243
GMOY005648-RA hypothetical protein|protein_coding|scf7180000648694:38532-43520:-1|	Transcription factor NF-X contains NFX-type Zn and R3H	stc	shuttle craft coding hypothetical	1.72814	4.35079e-06	5617	5617	27.8503	6665	6665	31.6363	13460	13460	55.3809	12154	12154	47.1677	162.035
GMOY006764-RA hypothetical protein|protein_coding|scf7180000649303:34976-36736:-1|	cysteine-rich hydrophobic protein	CG5447	conserved hycoding hypothetical	1.72808	0.00185049	1729	1729	26.4285	1463	1464	21.4229	2977	2979	37.7865	3731	3732	44.6498	130.288
GMOY008578-RA hypothetical protein|protein_coding|scf7180000651426:45779-50089:1|	Oxidation resistance protein	l(3)82Fd	nucleolar c7c, coding hypothetical	1.72702	2.64213e-09	14850	14850	183.42	14194	14195	167.847	31467	31469	322.546	29238	29246	282.739	956.552
GMOY007390-RA hypothetical protein|protein_coding|scf7180000650348:54855-69174:1|	E ubiquitin-protein ligase Nedd-4	Nedd4	E3 ubiquitin-ligase Nedd-4, coding hypothetical	1.7259	0.000430214	1793	1793	9.25318	2167	2167	10.706	3884	3884	16.6333	4383	4383	17.7044	54.297
GMOY004944-RA hypothetical protein|protein_coding|scf7180000648342:214286-218142:1|	CAATT-binding transcription factor/ ribosomal subunit biogenesis protein	CG7839	conserved hycoding hypothetical	1.72573	0.00206039	1680	1680	9.9934	1479	1479	8.42231	3253	3253	16.0575	3359	3359	15.6392	50.1123
GMOY011717-RA hypothetical protein|protein_coding|scf7180000652170:14302491-14315654:1|	Glutamate/aspartate and neutral amino acid transporters	Eaat2	Excitatory amino acid transcoding hypothetical	1.72415	4.67554e-05	2386	2386	9.17663	2687	2687	9.89326	5244	5244	16.7365	5332	5332	16.051	51.8574
GMOY003704-RA hypothetical protein|protein_coding|scf7180000646964:7974-11102:1|	Tumour suppressor protein p122-RhoGAP/DLC1	CG14846	No match	1.72332	3.69521e-05	2547	2547	23.2298	2653	2653	23.1639	5259	5259	39.8023	5592	5594	39.9336	126.13
GMOY000576-RA hypothetical protein|protein_coding|scf7180000640123:66737-83529:-1|	glutathione S-transferase	CG1681	GSTD1-5 coding hypothetical	1.72142	0.00450518	1425	1465	16.7549	1371	1427	15.6239	2580	2751	26.1087	3265	4003	35.8336	94.3211
GMOY011687-RA hypothetical protein|protein_coding|scf7180000652170:13090126-13130896:-1|	Glutaredoxin-related protein	CG12206	conserved hycoding hypothetical	1.72132	1.15143e-11	6399	6399	51.4123	6186	6188	47.5953	12787	12787	85.2535	13464	13465	84.6761	268.937
GMOY004375-RA hypothetical protein|protein_coding|scf7180000648077:24498-28449:1|	heat shock protein 83	Hsp83	Hscoding hypothetical	1.72038	6.50707e-06	30966	31021	193.007	34284	34348	204.587	71744	71817	370.795	63810	63858	310.98	1079.37
GMOY010228-RA hypothetical protein|protein_coding|scf7180000652094:96483-105408:-1|	RhoGAP domain-containing protein - signal transduction - regulation of Rac protein signal transduction - Rac GTPase activator - intracellular	CG3920	No match	1.71964	3.42583e-05	2513	2518	11.4152	2776	2778	12.0565	5367	5370	20.2019	5637	5649	20.0447	63.7183
GMOY008511-RA hypothetical protein|protein_coding|scf7180000651407:78-11187:-1|	Vigilin	Dp1	Vigilin, coding hypothetical	1.71934	8.7283e-10	31315	31315	152.582	34656	34656	161.654	71143	71143	287.654	65889	65889	251.283	853.173
GMOY009352-RA hypothetical protein|protein_coding|scf7180000651840:1286281-1294940:1|	precatalytic spliceosome - nuclear mRNA splicing via spliceosome - ATP binding - kinase - mRNA binding - heterogeneous nuclear ribonucleoprotein	CG5477	E1b-55kD-associated coding hypothetical	1.71868	5.08591e-08	4096	4096	18.3653	4462	4462	19.1526	8600	8609	32.0317	9202	9221	32.3606	101.91
GMOY003874-RA hypothetical protein|protein_coding|scf7180000647572:1876-16072:-1|	Uncharacterized protein - positive regulation of transcription DNA-dependent - sequence-specific DNA binding - cytoplasm - nucleus -	sqd	RNA-binding squid, coding hypothetical	1.71859	2.44978e-05	10529	10529	178.184	13276	13276	215.084	25816	25816	362.543	23525	23525	311.61	1067.42
GMOY005524-RA hypothetical protein|protein_coding|scf7180000648630:21055-58280:-1|	furrowed - cell adhesion - binding - imaginal disc-derived wing morphogenesis - sensory organ development	fw0	furrowed, coding hypothetical	1.71824	7.1674e-06	4663	4663	25.0374	5776	5776	29.6901	11301	11301	50.3536	10337	10337	43.4429	148.524
GMOY000678-RA hypothetical protein|protein_coding|scf7180000640289:42776-59903:1|	High mobility group protein D - dendrite morphogenesis - muscle organ development - DNA binding bending - AT DNA binding - chromatin organization -	HmgZ	coding hypothetical	1.71782	5.76298e-17	9179	9203	99.7797	9468	9482	98.4174	19323	19370	174.273	19444	19580	166.16	538.63
GMOY002452-RA hypothetical protein|protein_coding|scf7180000643747:17583-22672:-1|	Vesicle coat complex COPI beta' subunit	alphaCop	coatomer alsubunit, coding hypothetical	1.71758	0.000106943	4958	4958	20.5836	5103	5103	20.2815	11099	11099	38.2374	9784	9784	31.793	110.895
GMOY007231-RA hypothetical protein|protein_coding|scf7180000650259:100140-111661:-1|	NADP-dependent flavoprotein reductase	Cpr	NADcoding hypothetical	1.71641	8.90413e-07	3410	3410	25.2025	3761	3762	26.6175	7388	7388	45.3111	7498	7498	43.3745	140.506
GMOY002290-RA hypothetical protein|protein_coding|scf7180000643226:58030-79435:-1|	Metal transporter CNNM2	No match	conserved hycoding hypothetical	1.71274	0.000313777	2206	2206	15.0601	2388	2388	15.6069	5029	5029	28.4901	4475	4475	23.912	83.0691
GMOY011261-RA hypothetical protein|protein_coding|scf7180000652161:259984-270072:1|	Protein KIAA0 homolog	CG8443	eukaryotic translation initiation factor 3 subunit, coding hypothetical	1.71108	0.00126096	1723	5115	14.6148	1812	5008	13.6984	3514	10438	24.7488	3811	12183	27.2459	80.308
GMOY001977-RA hypothetical protein|protein_coding|scf7180000642568:2725-9267:1|	Ca phospholipid-binding protein Synaptotagmin required for synaptic vesicle and secretory granule exocytosis	CG7343	bitesize isoform, coding hypothetical	1.71042	8.21677e-05	2584	2590	13.363	2358	2360	11.6567	4996	5000	21.4073	5254	5266	21.2659	67.6928
GMOY006757-RA hypothetical protein|protein_coding|scf7180000649291:24401-31053:1|	Membrane glycoprotein LIG-1	CG14762	slit coding hypothetical	1.70608	5.08312e-06	3084	3765	25.5028	3373	3922	25.4326	6173	7144	40.1563	7172	8698	46.1151	137.207
GMOY002693-RA hypothetical protein|protein_coding|scf7180000644232:391723-394573:-1|	scylla - response to DNA damage stimulus - cell death - head involution - negative regulation of growth - negative regulation of signal transduction	scyl	conserved hycoding hypothetical	1.70163	1.85114e-06	3656	3656	65.5418	3389	3389	58.1625	7148	7148	106.337	7383	7383	103.596	333.638
GMOY003400-RA hypothetical protein|protein_coding|scf7180000646122:19810-32775:1|	liquid facets-Related - Golgi apparatus - cell proliferation - molecular function - neurotransmitter secretion - synaptic vesicle endocytosis	CG13854	e4/enthocoding hypothetical	1.70087	7.84629e-05	2544	2544	10.2474	2546	2546	9.81782	4890	4890	16.3454	5607	5607	17.6778	54.0884
GMOY008009-RA hypothetical protein|protein_coding|scf7180000650833:293234-301316:-1|	Molecular chaperone SEC endoplasmic reticulum translocon component	CG8583	conserved hycoding hypothetical	1.70037	3.34471e-26	15133	18011	52.388	14997	17307	48.192	30663	32978	79.5989	31382	34465	78.4643	258.643
GMOY011401-RA hypothetical protein|protein_coding|scf7180000652170:3538043-3546978:-1|	Mitogen-activated protein kinase (MAPK) kinase MKK3/MKK6	Mkk4	cAMkinase catalytic subunit,coding hypothetical	1.6993	0.000803136	2055	2055	13.3184	1821	1821	11.2982	3970	3970	21.3511	4016	4016	20.372	66.3398
GMOY001811-RA hypothetical protein|protein_coding|scf7180000642157:47460-50660:-1|	ribosomal protein S11	CG8857	40S ribosomal S11, coding hypothetical	1.69785	0.00928083	1188	1188	27.644	1392	1392	31.0086	2629	2629	50.7649	2665	2665	48.5379	157.955
GMOY009894-RA hypothetical protein|protein_coding|scf7180000651942:7280-25234:1|	Amino acid transporters	CG1607	large neutral amino acids transcoding hypothetical	1.69653	1.89354e-11	11622	11631	44.7249	12473	12478	45.9342	22942	22947	73.2229	26587	26598	80.0537	243.936
GMOY006128-RA hypothetical protein|protein_coding|scf7180000648853:68876-74028:1|	E ubiquitin ligase Cullin component	CG8711	Cullin-4A, coding hypothetical	1.6955	0.000507806	2177	2177	13.4966	1984	1984	11.7751	4234	4234	21.7823	4318	4318	20.9531	68.0071
GMOY007648-RA hypothetical protein|protein_coding|scf7180000650575:9558-10811:1|	Ras family small GTPase	kB-Ras	No match	1.69546	0.00100058	2057	2057	36.3142	1734	1734	29.3056	4000	4000	58.5991	3792	3792	52.3975	176.616
GMOY002646-RA hypothetical protein|protein_coding|scf7180000644146:10209-50542:1|	Calcium-transporting ATPase type member 1	CG7651	calcium-transATty2C member,coding hypothetical	1.69349	0.00120803	1736	1736	10.4851	1987	1987	11.4889	3888	3888	19.4866	3729	3729	17.6284	59.089
GMOY005662-RA hypothetical protein|protein_coding|scf7180000648700:50201-56308:1|	Splicing factor hnRNP-F	CG6946	Heterogeneous nuclear ribonucleoF,coding hypothetical	1.6925	0.000248412	5679	5679	51.435	6405	6405	55.5348	13170	13170	98.9831	11517	11517	81.6443	287.597
GMOY006438-RA hypothetical protein|protein_coding|scf7180000649027:2-6717:-1|	Fibrillins	No match	No match	1.69236	0.000255136	2351	2352	19.999	2210	2210	17.9897	4811	4812	33.9536	4534	4539	30.2087	102.151
GMOY001079-RA hypothetical protein|protein_coding|scf7180000640890:113191-125472:-1|	MOG interacting and ectopic P-granules protein - histone deacetylase binding - identical protein binding - hermaphrodite genitalia development -	CG1244	conserved hycoding hypothetical	1.69146	0.00120803	7405	7413	25.7037	7491	7504	24.9088	13390	13402	38.562	17195	17225	46.7477	135.922
GMOY010874-RA hypothetical protein|protein_coding|scf7180000652157:2029519-2036267:1|	Insect pheromone-binding family	CG9358	ejaculatory bulb-s3 coding hypothetical	1.69081	2.81139e-05	9583	15935	196.24	9536	14509	171.053	20684	31742	324.383	18401	30979	298.609	990.285
GMOY004318-RA hypothetical protein|protein_coding|scf7180000648041:57177-72437:-1|	ATP-dependent RNA helicase	Rm62	DEAD box ATRNA helicase, coding hypothetical	1.69063	6.63879e-16	17702	17722	63.443	21246	21256	72.8469	39196	39202	116.458	40375	40393	113.182	365.929
GMOY004560-RA hypothetical protein|protein_coding|scf7180000648148:75140-102465:1|	Transcription factor TCF20	CG9576	finger coding hypothetical	1.69053	9.03166e-05	3771	3771	15.0907	3514	3514	13.4622	6723	6723	22.3258	8233	8233	25.7877	76.6664
GMOY009536-RA hypothetical protein|protein_coding|scf7180000651846:1831394-1845296:1|	Zinc finger protein - positive regulation of transcription DNA-dependent - positive regulation of BMP signaling pathway - Notch signaling	CG4411	kruec2h2-tyzinc finger coding hypothetical	1.69027	2.90693e-07	5118	5118	17.6317	5510	5510	18.172	11268	11268	32.2128	10442	10442	28.1564	96.1729
GMOY011118-RA hypothetical protein|protein_coding|scf7180000652160:2738875-2743922:-1|	exonuclease	No match	No match	1.68939	0.00185954	2093	2138	18.9846	1957	2007	17.0608	3684	3761	27.7132	4627	4737	32.9228	96.6814
GMOY008734-RA hypothetical protein|protein_coding|scf7180000651515:22732-33185:1|	Ubiquitin conjugating enzyme - lipid storage - ubiquitin-protein ligase	UbcD2	ubiquitin-conjugating enzyme E2-24 kDa,coding hypothetical	1.68791	0.00054032	3195	3202	26.4814	3909	3913	30.9805	6449	6449	44.2589	8070	8075	52.2711	153.992
GMOY000123-RA hypothetical protein|protein_coding|scf7180000639045:4214-6297:1|	mRNA cleavage and polyadenylation factor II complex subunit CFT (CPSF subunit)	CG10110	conserved hycoding hypothetical	1.68763	0.00119329	1954	1964	20.6288	1822	1829	18.391	3666	3670	31.9879	4064	4082	33.5586	104.566
GMOY003553-RA hypothetical protein|protein_coding|scf7180000646497:31294-46624:-1|	hypothetical secreted conserved protein	CG4330	sialin, coding hypothetical	1.68713	1.66004e-05	3136	3382	10.5875	2983	3210	9.62015	6341	6983	18.1405	6160	7143	17.5024	55.8505
GMOY009396-RA hypothetical protein|protein_coding|scf7180000651844:447553-451268:-1|	Isoleucyl-tRNA synthetase	CG4062	Valyl-tRNA synthetase, coding hypothetical	1.68564	0.00017897	3274	3274	19.5814	4073	4073	23.3205	7892	7892	39.1688	7043	7043	32.9702	115.041
GMOY000819-RA hypothetical protein|protein_coding|scf7180000640488:31933-41319:-1|	Aryl-hydrocarbon receptor nuclear translocator	BtbVII	conserved hycoding hypothetical	1.6853	0.00429337	1680	1680	12.7185	1398	1398	10.132	3026	3026	19.0102	3273	3274	19.4002	61.2609
GMOY010738-RA hypothetical protein|protein_coding|scf7180000652156:546056-610179:-1|	Unknown product	CG5411	High-affinity cAMand IBMX-insensitive 3',5'-cyclic coding hypothetical	1.68462	3.29625e-07	4247	4250	12.082	4045	4048	11.0167	7934	7936	18.7215	9011	9014	20.0571	61.8774
GMOY000362-RA hypothetical protein|protein_coding|scf7180000639596:1010-9752:1|	Ca protein kinase EF-Hand protein superfamily	CG17528	serine/threonine-kinase DCAMKL1,coding hypothetical	1.68323	0.000576255	2042	2042	15.821	2186	2186	16.2139	4297	4297	27.6269	4312	4312	26.1491	85.8109
GMOY001423-RA hypothetical protein|protein_coding|scf7180000641357:103806-106666:1|	ribosomal protein L9	RpL9	60S ribosomal L9, coding hypothetical	1.6785	0.000261657	2322	2322	26.197	2394	2394	25.8567	4886	4886	45.7438	4689	4697	41.4773	139.275
GMOY010859-RA hypothetical protein|protein_coding|scf7180000652157:1610558-1619468:-1|	ATP-dependent Zn protease HflB	CG3499	ATmetallocoding hypothetical	1.67462	0.000701473	2985	2985	12.5171	3038	3038	12.1957	6489	6489	22.5802	5701	5701	18.7116	66.0047
GMOY002319-RA hypothetical protein|protein_coding|scf7180000643355:1660-6626:1|	proteasome regulatory complex subunit RPN1/PSMD2	Rpn1	26S non-ATregulatory subunit,coding hypothetical	1.67353	1.02153e-06	3878	3878	20.3099	4664	4664	23.3839	8948	8948	38.8879	8306	8306	34.048	116.63
GMOY002185-RA hypothetical protein|protein_coding|scf7180000642939:15518-17133:-1|	small ribonucleoprotein particle U subunit - neurogenesis - catalytic step spliceosome - precatalytic spliceosome - mitotic spindle	snRNP70K	U1 small nuclear ribonucleo70 kDa,coding hypothetical	1.67144	0.000819649	2271	2271	32.1009	2920	2920	39.5132	4699	4699	55.1181	5799	5799	64.1583	190.89
GMOY003081-RA hypothetical protein|protein_coding|scf7180000645283:3675-55856:1|	Protein kinase A anchoring protein	BG:DS027	mitogen-activated kinase organizer,coding hypothetical	1.67101	6.46351e-05	3058	3059	10.6173	2666	2667	8.86169	5775	5778	16.6418	5824	5826	15.8272	51.948
GMOY011561-RA hypothetical protein|protein_coding|scf7180000652170:7542716-7545380:-1|	ribosomal protein S7	CG1883	40S ribosomal S7, coding hypothetical	1.6695	2.87153e-67	44198	44198	937.435	44127	44127	895.988	85933	85933	1512.47	92740	92742	1539.62	4885.52
GMOY007698-RA hypothetical protein|protein_coding|scf7180000650612:296843-302170:-1|	Scaffold attachment factor B - regulation of transcription DNA-dependent - cytoplasm - nucleus - protein binding - RNA binding - DNA binding	CG6995	Scaffold attachment factor B2, coding hypothetical	1.66925	0.00100383	1927	1927	13.4776	2138	2138	14.3152	3771	3771	21.8864	4449	4449	24.3552	74.0344
GMOY003663-RA hypothetical protein|protein_coding|scf7180000646840:664-7527:-1|	Bifunctional leukotriene A hydrolase/aminopeptidase LTA4H	CG10602	Leukotriene A-4 hydrolase, coding hypothetical	1.66853	5.90309e-06	3642	3642	24.7581	3363	3363	21.8859	7078	7078	39.928	7085	7085	37.698	124.27
GMOY009300-RA hypothetical protein|protein_coding|scf7180000651839:68702-103669:1|	Puromycin-sensitive aminopeptidase	CG8773	AminoN coding hypothetical	1.66824	4.67733e-10	8990	8990	19.7988	9346	9346	19.7045	19027	19027	34.7727	17963	17963	30.9641	105.24
GMOY008923-RA hypothetical protein|protein_coding|scf7180000651693:44930-59725:-1|	Predicted seven transmembrane receptor - rhodopsin family	CG12004	conserved hycoding hypothetical	1.66791	0.00139395	2094	2094	18.093	2825	2825	23.3675	4686	4686	33.5989	5224	5224	35.3295	110.389
GMOY012167-RA hypothetical protein|non_coding_cds|scf7180000640209:5363-14940:1|	PAR-domain protein - DNA endoreduplication - mitosis - response to nutrient - growth - regulation of transcription DNA-dependent - protein	Pdp1	Thyrotroembryonic factor, coding hypothetical	1.66765	0.0031811	1645	1645	41.1237	1757	1757	42.0491	3579	3579	74.2466	3277	3277	64.1213	221.541
GMOY005019-RA hypothetical protein|protein_coding|scf7180000648379:9249-13549:1|	Ubiquitin-like protein	CG14224	ubiquilin-1, coding hypothetical	1.66735	0.00015123	2835	2835	16.2787	3697	3697	20.3224	6445	6445	30.7098	6705	6705	30.1345	97.4454
GMOY001942-RA hypothetical protein|protein_coding|scf7180000642467:58873-67656:-1|	Chitinase	CG9307	coding hypothetical	1.66649	3.51938e-06	5174	5174	59.4677	5087	5087	55.9726	10790	10790	102.912	9895	9895	89.0165	307.369
GMOY002603-RA hypothetical protein|protein_coding|scf7180000644077:21878-57192:-1|	unfolded protein binding - cell redox homeostasis - protein folding - heat shock protein binding	CG10837	conserved hycoding hypothetical	1.66494	1.19816e-07	6735	6735	38.2304	6204	6204	33.7134	12040	12040	56.7135	14112	14112	62.6988	191.356
GMOY002400-RA hypothetical protein|protein_coding|scf7180000643599:4236-10714:-1|	O-linked N-acetylglucosamine transferase OGT	Ogt	UDcoding hypothetical	1.6641	2.95087e-09	6944	6944	35.7211	8466	8466	41.692	15262	15262	65.1502	15721	15721	63.2988	205.862
GMOY011222-RA hypothetical protein|protein_coding|scf7180000652160:5958484-5962476:-1|	ribosomal protein S4	RpS4	40S ribosomal S4, coding hypothetical	1.66236	6.07859e-07	20533	20533	226.508	23122	23122	244.183	45839	45839	419.618	41801	41801	360.925	1251.23
GMOY007360-RA hypothetical protein|protein_coding|scf7180000650313:2027-5468:1|	GMP synthase	CG9242	GMsynthase, coding hypothetical	1.66165	0.000803136	4275	4275	30.1016	4506	4507	30.3809	7840	7840	45.8098	9859	9859	54.3358	160.628
GMOY002902-RA hypothetical protein|protein_coding|scf7180000644761:80996-87886:1|	Succinyl-CoA:alpha-ketoacid-CoA transferase	CG1140	succinyl-CoA:3-ketoacid-coenzyme A transferase1, coding hypothetical	1.66008	3.78989e-05	2753	2753	17.1338	3343	3343	19.9179	5840	5840	30.1612	6396	6396	31.157	98.3699
GMOY002608-RA hypothetical protein|protein_coding|scf7180000644097:1-2253:-1|	splicing factor Culex quinquefasciatus	No match	No match	1.66006	0.00172216	1746	1746	21.0057	2098	2098	24.1634	3610	3610	36.0404	4110	4111	38.7116	119.921
GMOY001255-RA hypothetical protein|protein_coding|scf7180000641141:24849-34171:-1|	stambha A - synapse - regulation of endocytosis - synaptic vesicle endocytosis - synaptic vesicle exocytosis - synaptic transmission -	cmp44E	No match	1.65877	0.000760197	2300	2300	11.5858	2032	2032	9.79895	4287	4287	17.92	4428	4428	17.4584	56.7631
GMOY001205-RA hypothetical protein|protein_coding|scf7180000641042:10539-35148:1|	Gamma-glutamylcysteine synthetase	Gcs	glutamate--cysteine ligase, coding hypothetical	1.65867	0.00889769	2145	2145	11.772	2712	2712	14.2486	5273	5274	24.0188	4434	4434	19.0466	69.086
GMOY009727-RA hypothetical protein|protein_coding|scf7180000651860:7392-10791:-1|	proteasome regulatory complex ATPase RPT2	Rpt1	26S regulatory subunit, coding hypothetical	1.65783	0.00248679	1839	1839	15.4542	1800	1800	14.4809	3529	3529	24.6097	3782	3782	24.8764	79.4212
GMOY011455-RA hypothetical protein|protein_coding|scf7180000652170:5317668-5326235:1|	Serine/threonine specific protein phosphatase involved in cell cycle control PP2A-related	Pp1alpha	serine/threonine-coding hypothetical	1.65775	1.96952e-05	3370	3370	18.4755	3132	3132	16.4379	6101	6101	27.7559	6979	6981	29.956	92.6252
GMOY011901-RA hypothetical protein|protein_coding|scf7180000652170:23242741-23260702:-1|	retinitis pigmentosa GTPase regulator b - microtubule-based movement - retina development in camera-type eye - retina layer formation - cilium	No match	No match	1.6572	0.00453592	2389	2389	24.1323	2229	2229	21.5552	4084	4084	34.2339	5214	5214	41.2243	121.146
GMOY005450-RA hypothetical protein|protein_coding|scf7180000648596:28291-33353:1|	Histone-lysine N-methyltransferase pr-set7	CG3307	histone-lysine N-methyltransferase, H4 lysine-20scoding hypothetical	1.6547	3.80104e-05	2922	2922	12.4457	3253	3253	13.2642	6374	6374	22.5289	5971	5971	19.9061	68.145
GMOY001138-RA hypothetical protein|protein_coding|scf7180000640923:164538-170513:-1|	putzig	CG7752	No match	1.65313	1.86293e-07	5279	5279	25.3369	4773	4773	21.9307	10151	10151	40.4296	9986	9986	37.514	125.211
GMOY004289-RA hypothetical protein|protein_coding|scf7180000648025:30201-34626:1|	Valyl-tRNA synthetase	CG11471	isoleucyl-tRNA synthetase, cytocoding hypothetical	1.65268	0.000309925	3765	3765	19.0344	4488	4488	21.7213	7386	7386	30.9864	9132	9132	36.1359	107.878
GMOY001505-RA hypothetical protein|protein_coding|scf7180000641479:57573-71974:-1|	Vesicle coat complex AP- delta subunit	alpha-Ad	conserved hycoding hypothetical	1.65196	0.000486023	3709	3709	23.3696	4167	4167	25.1349	8347	8347	43.643	7360	7360	36.2972	128.445
GMOY000076-RA hypothetical protein|protein_coding|scf7180000638986:26620-33155:1|	CTP synthase (UTP-ammonia lyase)	CG6854	CTsynthase, coding hypothetical	1.65122	8.51803e-08	4941	4941	30.3436	4915	4916	28.9017	10134	10134	51.6442	9556	9556	45.9334	156.823
GMOY002457-RA hypothetical protein|protein_coding|scf7180000643747:94522-101326:-1|	protein associated with topo II related - 1	No match	No match	1.64923	0.00480834	5736	5736	32.3658	5175	5175	27.9542	9530	9530	44.623	12345	12345	54.5216	159.465
GMOY002883-RA hypothetical protein|protein_coding|scf7180000644719:15232-16200:1|	Elongation factor beta/delta chain	CG4912	elongation factor 1-beta', coding hypothetical	1.64811	0.00047684	6540	6540	153.035	6131	6131	137.342	13476	13476	261.676	11786	11786	215.864	767.918
GMOY006004-RA hypothetical protein|protein_coding|scf7180000648803:323700-326804:-1|	neurogenesis - ubiquitin-protein ligase	CG7656	ubiquitin-conjugating enzyme E2-32 kDacomcoding hypothetical	1.64731	0.000178913	2666	2666	24.7261	2871	2871	25.4911	5785	5785	44.5233	5235	5235	38.0025	132.743
GMOY010822-RA hypothetical protein|protein_coding|scf7180000652157:215773-216079:-1|	NADH dehydrogenase subunit 1	No match	No match	1.64634	0.000821405	2218	2253	208.771	2221	2253	199.862	4254	4318	332.033	4601	4701	340.957	1081.62
GMOY006747-RA hypothetical protein|protein_coding|scf7180000649287:101000-106622:-1|	alpha 13-fucosyltransferase	CG4435	No match	1.64509	0.00218958	1805	1805	17.5938	2048	2049	19.1198	3640	3640	29.4423	4031	4031	30.7535	96.9092
GMOY008860-RA hypothetical protein|protein_coding|scf7180000651636:120046-124571:1|	DNA-binding cell division cycle control protein	Cdc27	cell division cycle, coding hypothetical	1.64405	0.00170949	1841	1841	9.78176	2412	2412	12.2687	4027	4027	17.7555	4420	4420	18.3817	58.1877
GMOY003104-RA hypothetical protein|protein_coding|scf7180000645335:92330-110062:1|	Phosphatidylinositol transfer protein SEC14	CG9528	conserved hycoding hypothetical	1.64287	0.00013392	2686	2686	18.5006	2912	2912	19.2013	5307	5307	30.3331	5828	5828	31.4195	99.4545
GMOY005156-RA hypothetical protein|protein_coding|scf7180000648450:25007-36571:1|	zinc finger protein	CG17912	conserved hycoding hypothetical	1.64189	8.54467e-05	2758	2758	22.5677	3132	3132	24.5343	5330	5330	36.1917	6384	6384	40.887	124.181
GMOY008089-RA hypothetical protein|protein_coding|scf7180000650900:17848-25615:-1|	Sof rRNA processing protein (contains WD repeats)	CG7275	factor coding hypothetical	1.63949	1.05181e-05	3569	4038	17.1431	3657	4079	16.5781	7017	7972	28.0852	7328	8191	27.2182	89.0246
GMOY004689-RA hypothetical protein|protein_coding|scf7180000648187:16706-25519:-1|	cyclo-ligase	CG14648	No match	1.63921	4.19385e-19	53997	54032	282.906	54877	54906	275.213	109801	109849	477.283	106129	106201	435.23	1470.63
GMOY007312-RA hypothetical protein|protein_coding|scf7180000650288:6052-10401:1|	CG isoform A	CG12424	ankyrin recoding hypothetical	1.63824	0.00135878	2116	2116	20.8002	2107	2107	19.8278	3904	3904	31.8456	4485	4485	34.5075	106.981
GMOY011657-RA hypothetical protein|protein_coding|scf7180000652170:11332611-11351846:1|	multifunctional chaperone	CG8202	esocancer associated coding hypothetical	1.63792	2.18596e-66	76582	77004	239.911	75731	76068	226.881	148146	148774	384.638	154046	155874	380.11	1231.54
GMOY005522-RA hypothetical protein|protein_coding|scf7180000648629:6958-9044:-1|	proteasome regulatory complex subunit RPN11	Rpn11	26S non-ATregulatory subunit,coding hypothetical	1.63672	0.00695802	1641	1659	17.6655	1564	1580	16.1063	3350	3370	29.7782	2996	3054	25.4535	89.0035
GMOY000430-RA hypothetical protein|protein_coding|scf7180000639782:15091-20192:1|	elongation factor 2	Ef2b	elongation factor, coding hypothetical	1.63625	1.51287e-07	151288	151299	760.116	168423	168435	810.094	329193	329208	1372.47	302708	302728	1190.41	4133.09
GMOY006254-RA hypothetical protein|protein_coding|scf7180000648916:38681-52711:-1|	Mitochondrial glycerol- acyltransferase GPAT	No match	glycerol-3-acyltransferase, coding hypothetical	1.63584	0.000647317	2452	2452	13.9603	2262	2262	12.3289	4227	4227	19.9708	5138	5138	22.8964	69.1564
GMOY002173-RA hypothetical protein|protein_coding|scf7180000642907:8026-10400:-1|	Glycyl-tRNA synthetase	CG6778	glycyl-tRNA synthetase, coding hypothetical	1.63522	2.66663e-08	5047	5047	50.4926	5979	5979	57.264	11082	11082	92.0028	10693	10693	83.7324	283.492
GMOY005915-RA hypothetical protein|protein_coding|scf7180000648792:256383-264799:1|	Netrin axonal chemotropic factor	LanB2	laminin A chain, coding hypothetical	1.63395	6.73146e-12	9188	9188	37.0529	9061	9061	34.9814	16890	16890	56.5223	19268	19269	60.822	189.379
GMOY009422-RA hypothetical protein|protein_coding|scf7180000651845:204089-282829:-1|	BAH domain	CG17621	synacomZIcoding hypothetical	1.63353	3.39346e-07	4732	4732	12.3355	4755	4755	11.8664	8846	8846	19.1358	9939	9939	20.2793	63.617
GMOY009483-RA hypothetical protein|protein_coding|scf7180000651846:967523-1138979:1|	Cadherin repeat domain	CG7805	coding hypothetical	1.63064	1.54442e-11	8077	8077	22.8401	7653	7653	20.7176	14609	14609	34.2813	16506	16506	36.5334	114.372
GMOY007301-RA hypothetical protein|protein_coding|scf7180000650279:454447-456837:1|	Signal recognition particle subunit Srp54	Srp54k	Signal recognition 54 kDa coding hypothetical	1.62915	0.000586445	2203	2203	20.4138	2679	2679	23.7652	4986	4986	38.3399	4612	4612	33.4502	115.969
GMOY009502-RA hypothetical protein|protein_coding|scf7180000651846:1439045-1448417:-1|	Apoptosis-promoting RNA-binding protein TIA- (RRM superfamily)	Rox8	nucleolysin TIA-1, coding hypothetical	1.62812	0.000854454	5244	5244	24.2425	6017	6017	26.629	9853	9853	37.7983	12364	12365	44.7414	133.411
GMOY006302-RA hypothetical protein|protein_coding|scf7180000648951:9351-48673:-1|	tetraspanin 96F	No match	CD82 antigen, coding hypothetical	1.62667	0.00207904	1906	1906	19.272	2183	2183	21.1308	3987	3987	33.4532	4054	4054	32.0839	105.94
GMOY002605-RA hypothetical protein|protein_coding|scf7180000644077:58611-66815:-1|	Spermidine synthase	CG8327	Calreticulin coding hypothetical	1.62519	0.000169393	25724	30848	127.789	20771	25376	100.635	43072	52464	180.35	48764	61594	199.712	608.484
GMOY005788-RA hypothetical protein|protein_coding|scf7180000648754:170624-177182:1|	Protein tyrosine phosphatase-ERK/Enhancer of Ras - mitotic cell cycle - inactivation of MAPK - cytoplasm - protein tyrosine phosphatase - Ras	PTP-ER	tyrosine-non-recetycoding hypothetical	1.62504	0.00998043	1748	2855	10.6733	2006	3037	10.8691	3242	4687	14.5404	4152	6391	18.7008	54.7836
GMOY005058-RA hypothetical protein|protein_coding|scf7180000648400:31614-49410:-1|	Neurexin IV	Nrx	Contactin-associated 1 coding hypothetical	1.62455	1.11689e-07	5030	5030	15.9988	5416	5416	16.4914	10461	10461	27.6109	10056	10056	25.0348	85.1359
GMOY003684-RA hypothetical protein|protein_coding|scf7180000646915:28919-32058:-1|	Enolase	Eno	Enolase, coding hypothetical	1.62238	1.32766e-15	15101	15101	138.03	14206	14206	124.308	27602	27602	209.361	30056	30056	215.029	686.728
GMOY002619-RA hypothetical protein|protein_coding|scf7180000644097:94955-114116:1|	Unknown product	CG9798	elongation of very long chain fatty acids coding hypothetical	1.62218	8.74821e-06	3871	3871	32.8481	3826	3826	31.0807	7507	7507	52.8618	7613	7614	50.5708	167.361
GMOY011965-RA hypothetical protein|protein_coding|scf7180000652170:24833459-24835036:-1|	ribosomal protein L23	RpL23a	Nucleolin, coding hypothetical	1.62188	2.41139e-06	5102	5102	131.487	5303	5303	130.835	10586	10588	226.436	9817	9823	198.147	686.906
GMOY002358-RA hypothetical protein|protein_coding|scf7180000643497:179290-204088:1|	Nuclear cap-binding complex subunit NCBP1/CBP80	Cbp80B	Nuclear casubunit, coding hypothetical	1.61608	2.45049e-08	5822	5822	28.414	6973	6973	32.5791	12312	12312	49.863	12676	12677	48.4258	159.282
GMOY008314-RA hypothetical protein|protein_coding|scf7180000651121:4182-11615:1|	Hairless - lateral inhibition - regulation of cell death - imaginal disc-derived wing margin morphogenesis - imaginal disc-derived wing vein	H00	hycoding hypothetical	1.6144	0.000228852	3017	3043	10.4867	2672	2679	8.83829	5083	5097	14.5761	6074	6099	16.4511	50.3522
GMOY010542-RA hypothetical protein|protein_coding|scf7180000652150:241178-246570:-1|	DNA repair protein SNF family	CG4548	conserved hycoding hypothetical	1.61307	5.44322e-05	3002	3002	13.3056	3695	3695	15.6783	6633	6633	24.3963	6408	6409	22.2339	75.614
GMOY001617-RA hypothetical protein|protein_coding|scf7180000641644:11487-20759:1|	Serine/threonine protein kinase	CG8174	serine/threonine-kinase SRcoding hypothetical	1.60978	2.69505e-07	5261	5685	28.3764	5040	5456	26.0712	9309	10464	43.3425	10810	12524	48.9295	146.72
GMOY004850-RA hypothetical protein|protein_coding|scf7180000648287:9171-12211:-1|	Phosphoenolpyruvate carboxykinase	Pepck	carboxykinase, coding hypothetical	1.60893	0.00139395	4202	4202	30.1372	5796	5796	39.7955	9250	9250	55.0525	10172	10172	57.1023	182.088
GMOY004667-RA hypothetical protein|protein_coding|scf7180000648182:7796-27529:1|	zinc transporter	CG1135	Microscoding hypothetical	1.60847	1.32236e-05	3727	3727	12.2893	4015	4015	12.674	7602	7602	20.8011	7457	7457	19.2457	65.01
GMOY002819-RA hypothetical protein|protein_coding|scf7180000644585:30339-42947:-1|	Transcription elongation factor SPT6	spt6	transcrielongation factor Scoding hypothetical	1.60807	3.28865e-19	15890	15890	47.4092	15279	15279	43.6408	29600	29600	73.2858	31141	31141	72.723	237.059
GMOY000691-RA hypothetical protein|protein_coding|scf7180000640289:194811-210129:-1|	histone methyltransferase complex subunit ASH - zinc ion binding - regulation of transcription DNA-dependent	CG7701	No match	1.60757	0.00563899	4236	4236	14.7123	3979	3979	13.2299	7019	7019	20.2296	9026	9026	24.5369	72.7086
GMOY008806-RA hypothetical protein|protein_coding|scf7180000651593:31114-54847:-1|	Possible cell wall protein - cell surface - fungal-type cell wall - biological process - molecular function	CG14917	No match	1.60727	0.00351047	1956	1956	14.2892	1995	1995	13.9521	3735	3735	22.6421	3956	3956	22.6201	73.5035
GMOY011508-RA hypothetical protein|protein_coding|scf7180000652170:6355171-6360825:1|	CG isoform C	CG11935	conserved hycoding hypothetical	1.60524	1.0932e-05	4126	4126	18.6725	3800	3800	16.4633	7507	7507	28.1922	7920	7920	28.0543	91.3823
GMOY007838-RA hypothetical protein|protein_coding|scf7180000650675:13505-62149:1|	Suppressor of cytokine signaling at - long-term memory - negative regulation of R cell differentiation - germ-line stem cell maintenance -	CG15154	suof cytokine signaling-5, coding hypothetical	1.60355	0.00199948	2248	2248	10.7252	2139	2139	9.76968	4074	4074	16.1295	4456	4456	16.6401	53.2645
GMOY011098-RA hypothetical protein|protein_coding|scf7180000652160:2060150-2175321:1|	multiple PDZ domain protein - postsynaptic membrane - synapse - Schmidt-Lanterman incisure - cell projection - myelination - intracellular signal	CG9598	conserved hycoding hypothetical	1.60152	9.00034e-05	9632	9670	38.1915	9448	9510	35.9567	16675	16909	55.4175	20411	20800	64.2989	193.865
GMOY001527-RA hypothetical protein|protein_coding|scf7180000641491:122288-125585:1|	Serine/threonine protein kinase	CG11660	serine/threonine-kinase RIO1, coding hypothetical	1.60011	0.00856907	1735	1757	11.3307	1676	1702	10.5076	3201	3222	17.2425	3414	3452	17.4244	56.5052
GMOY008792-RA hypothetical protein|protein_coding|scf7180000651584:2979-5530:-1|	Rab GTPase-activating protein catalytic subunit	CG7373	Rab3 GTcatalyticsubunit, coding hypothetical	1.59986	0.00150816	2250	2250	24.5865	2388	2388	24.9808	4501	4501	40.8142	4475	4475	38.2742	128.656
GMOY000458-RA hypothetical protein|protein_coding|scf7180000639861:1213-11103:1|	Mlx interactors	CG18362	mondoa, coding hypothetical	1.59879	6.49561e-05	3373	3375	16.3036	3470	3473	16.0611	6132	6138	24.6052	7131	7143	27.0079	83.9778
GMOY000572-RA hypothetical protein|protein_coding|scf7180000640123:10089-19004:-1|	AGAP00 Anopheles gambiae str. PEST	No match	brat coding hypothetical	1.59872	0.00236053	4430	4430	23.4959	5554	5554	28.2003	10240	10240	45.069	9004	9004	37.3787	134.144
GMOY006190-RA hypothetical protein|protein_coding|scf7180000648886:5601-30975:1|	cAMP-regulated guanine nucleotide exchange factor	CG3427	Raguanine nucleotide exchange factor,coding hypothetical	1.59865	0.00854355	1793	1793	10.7825	2248	2248	12.9418	3450	3450	17.2165	4371	4373	20.5834	61.5242
GMOY001311-RA hypothetical protein|protein_coding|scf7180000641243:21512-37071:-1|	sentrin/sumo-specific protease Culex quinquefasciatus	CG14195	sentrin/sumo-scoding hypothetical	1.59859	1.98136e-08	6120	6130	13.0762	6312	6326	12.9184	12122	12140	21.4895	11924	11964	19.9754	67.4595
GMOY011164-RA hypothetical protein|protein_coding|scf7180000652160:3692208-3718637:-1|	Protein tyrosine kinase	CG17309	cAMkinase catalytic subunit,coding hypothetical	1.59481	3.61886e-05	3765	3765	19.5025	3569	3569	17.6983	6710	6710	28.8428	7476	7476	30.3107	96.3543
GMOY010037-RA hypothetical protein|protein_coding|scf7180000652020:14096-22036:-1|	Aspartyl-tRNA synthetase Translation	CG17938	assynthetase, coding hypothetical	1.59333	2.72075e-16	14888	14889	69.3999	15897	15898	70.9406	30044	30044	116.209	29274	29275	106.805	363.354
GMOY004675-RA hypothetical protein|protein_coding|scf7180000648182:165624-171407:-1|	Chronologically inappropriate morphogenesis - dendrite morphogenesis - mushroom body development - zinc ion binding - intracellular -	CG6662	coding hypothetical	1.59167	0.00125791	2891	3387	21.0922	2463	2830	16.8714	5102	5652	29.2077	5237	5950	29.0017	96.173
GMOY011470-RA hypothetical protein|protein_coding|scf7180000652170:5610793-5616364:-1|	Oligomycin sensitivity-conferring protein - lipid particle - hydrogen ion transporting ATP synthase rotational mechanism - ATP synthesis coupled	Set	SET, coding hypothetical	1.58927	6.14673e-07	5263	5263	24.2176	5085	5085	22.4	9239	9239	35.2786	10712	10712	38.5806	120.477
GMOY006667-RA hypothetical protein|protein_coding|scf7180000649214:2-5719:1|	Dystroglycan - neuromuscular junction - regulation of synaptic - T-tubule - muscle attachment - sarcomere organization - imaginal disc-derived wing	CG18250	conserved hycoding hypothetical	1.58267	8.67408e-06	4499	4499	43.6894	4144	4144	38.5247	8158	8158	65.7404	8424	8424	64.0292	211.984
GMOY000803-RA hypothetical protein|protein_coding|scf7180000640481:98912-105044:1|	Predicted GTPase-activating protein	CG6838	ADfactor GTcoding hypothetical	1.58214	0.00395128	2021	2021	18.2567	2154	2154	18.6278	4030	4030	30.2099	3959	3959	27.9925	95.0869
GMOY000765-RA hypothetical protein|protein_coding|scf7180000640407:39546-46634:-1|	S-adenosylhomocysteine hydrolase	CG9977	adenosylhomocysteinase, coding hypothetical	1.57841	0.000140672	3181	4121	16.5485	3530	4660	17.9144	6575	8593	28.6346	6225	8308	26.1128	89.2104
GMOY010185-RA hypothetical protein|protein_coding|scf7180000652088:1-3411:-1|	beta-N-acetylhexosaminidase	No match	No match	1.57835	1.28078e-08	10224	10237	130.621	9300	9315	113.784	17840	17858	189.087	19546	19607	195.817	629.309
GMOY009862-RA hypothetical protein|protein_coding|scf7180000651920:44767-65535:1|	Bruce - intracellular - small conjugating protein ligase - spermatid development - programmed cell death - sperm individualization - anti-apoptosis	CG6303	ubiquitin-conjugating enzyme E2-230k, coding hypothetical	1.57831	0.00705004	11129	11129	14.4227	11131	11131	13.8097	18553	18553	19.9523	24106	24106	24.452	72.6367
GMOY008204-RA hypothetical protein|protein_coding|scf7180000651020:3-6258:-1|	MBD-R - neurogenesis - mitotic cell cycle G transition DNA damage checkpoint - transcriptionally active chromatin - nucleus - zinc ion binding -	CG10042	delta-aminolevulinic acid dehydratase, coding hypothetical	1.57774	0.00320464	2106	2106	11.276	2279	2279	11.6815	3942	3942	17.5146	4437	4437	18.5945	59.0667
GMOY003446-RA hypothetical protein|protein_coding|scf7180000646211:17344-91012:-1|	Dorsal switch protein - polytene chromosome - negative regulation of antimicrobial humoral response - leg disc development - DNA binding bending -	bss	High mobility grouB2, coding hypothetical	1.577	0.00182819	6252	6253	51.6934	8680	8680	68.6951	13778	13783	94.5539	14640	14640	94.7301	309.673
GMOY003316-RA hypothetical protein|protein_coding|scf7180000645812:77642-85930:-1|	Rho guanine nucleotide exchange factor CDEP	CG9764	Radixin, coding hypothetical	1.57641	0.00488579	1899	1899	9.90317	2194	2194	10.9533	3661	3661	15.843	4148	4148	16.9312	53.6307
GMOY005933-RA hypothetical protein|protein_coding|scf7180000648792:541047-545885:-1|	Trypsin	CG8798	coding hypothetical	1.57547	0.000405971	3075	4285	21.6318	2905	3993	19.2975	5687	7986	33.4549	5727	8758	34.6056	108.99
GMOY007897-RA hypothetical protein|protein_coding|scf7180000650709:4989-6597:1|	ribosomal protein L21	CG12775	60S ribosomal L21, coding hypothetical	1.57065	0.0051243	1918	1918	25.2935	2212	2212	27.9257	3852	3852	42.1536	3991	3991	41.1947	136.568
GMOY006353-RA hypothetical protein|protein_coding|scf7180000648975:109816-118978:1|	The phosphoinositide binding Phox Homology domain of Sorting Nexins and 21	CG18013	60S ribosomal L44, coding hypothetical	1.57004	0.000459295	4114	4944	28.2099	5052	5899	32.2226	9120	10715	50.7346	8240	10730	47.9207	159.088
GMOY006357-RA hypothetical protein|protein_coding|scf7180000648977:344-13717:1|	Calcium/calmodulin-dependent serine protein kinase/membrane-associated guanylate kinase	CG13219	conserved hycoding hypothetical	1.56921	0.00455481	2240	2240	14.9114	1987	1987	12.6627	4113	4113	22.7205	3924	3924	20.4456	70.7402
GMOY006743-RA hypothetical protein|protein_coding|scf7180000649287:27452-38958:-1|	Uncharacterized conserved protein with TLDc domain	CG4658	conserved hycoding hypothetical	1.56904	0.00201982	2293	2407	12.4249	2578	2654	13.1153	4550	4730	20.2613	4693	4879	19.7128	65.5144
GMOY007510-RA hypothetical protein|protein_coding|scf7180000650443:33725-41041:-1|	CG isoform A	CG10217	hycoding hypothetical	1.56566	0.000597782	2797	2797	14.865	3073	3073	15.6349	5679	5679	25.0458	5429	5429	22.5836	78.1293
GMOY002461-RA hypothetical protein|protein_coding|scf7180000643747:142401-144259:-1|	Adenylosuccinate lyase	CG3590	adenylosuccinate lyase, coding hypothetical	1.56446	0.0035664	2291	2291	26.6253	2191	2191	24.3765	4464	4464	43.0509	4019	4019	36.5584	130.611
GMOY010038-RA hypothetical protein|protein_coding|scf7180000652020:24421-30878:1|	Nuclear export receptor CSE (importin beta superfamily)	CG17938	Excoding hypothetical	1.56442	0.000296967	2954	3171	11.0724	3486	3699	12.3648	6045	6292	18.2315	6130	6703	18.3195	59.9882
GMOY000954-RA hypothetical protein|protein_coding|scf7180000640722:37743-43303:-1|	Leucine-rich acidic nuclear protein	CG5784	conserved hycoding hypothetical	1.56059	1.03455e-06	5501	5501	41.2265	5406	5406	38.7856	10165	10165	63.2166	10452	10452	61.3104	204.539
GMOY009698-RA hypothetical protein|protein_coding|scf7180000651846:5837317-5847549:1|	ATP-dependent RNA helicase	CG10777	DEAD box ATRNA helicase, coding hypothetical	1.55596	5.1588e-07	14152	14152	78.2444	16058	16058	84.9936	29417	29417	134.965	27357	27357	118.387	416.59
GMOY004448-RA hypothetical protein|protein_coding|scf7180000648107:57880-60998:-1|	Predicted G-alpha GTPase interaction protein contains GoLoco domain	raps	G-signaling modulator, coding hypothetical	1.55213	0.00732917	2968	2968	20.249	3164	3164	20.6649	6154	6154	34.8405	5341	5341	28.5208	104.275
GMOY011652-RA hypothetical protein|protein_coding|scf7180000652170:11284686-11288110:1|	NAD-dependent malate dehydrogenase	CG7998	malate dehydrogenase, coding hypothetical	1.55117	1.55653e-05	5391	5391	48.5524	4888	4888	42.1436	9976	9976	74.5566	9334	9334	65.7974	231.05
GMOY002678-RA hypothetical protein|protein_coding|scf7180000644232:28879-34528:-1|	Nuclear hormone receptor HR78	Hr78	Ornuclear receTR4, coding hypothetical	1.55096	0.00293212	2246	3032	17.4531	2606	3533	19.4691	4296	5667	27.0698	4810	6200	27.9341	91.9262
GMOY005228-RA hypothetical protein|protein_coding|scf7180000648485:1722-7032:1|	Caprin- - positive regulation of canonical Wnt receptor signaling pathway - positive regulation of dendritic spine morphogenesis - positive	CG18811	Gcoding hypothetical	1.54859	1.91759e-05	6727	6729	34.2936	6751	6753	32.9472	11574	11579	48.9691	13742	13744	54.8246	171.035
GMOY009988-RA hypothetical protein|protein_coding|scf7180000652007:180553-200481:-1|	GTPase Rab small G protein superfamily	Rab11	GTnuclear RAN1, coding hypothetical	1.54822	0.000145586	3501	3502	37.1008	4327	4327	43.8847	7245	7245	63.6933	7394	7396	61.3287	206.007
GMOY000870-RA hypothetical protein|protein_coding|scf7180000640608:23451-27202:-1|	Aly - catalytic step spliceosome - precatalytic spliceosome - nuclear mRNA splicing via spliceosome - nuclear membrane - nucleoplasm - nucleic	No match	THO comsubunit, coding hypothetical	1.54734	0.00335079	6583	6583	87.5326	5341	5341	67.9873	10314	10314	113.805	12118	12118	126.118	395.443
GMOY010213-RA hypothetical protein|protein_coding|scf7180000652092:52951-61181:-1|	DNA topoisomerase type II	Top2	DNA to2-beta, coding hypothetical	1.54555	1.20892e-07	6730	6730	25.2004	6465	6465	23.175	11646	11646	36.1875	13087	13087	38.356	122.919
GMOY001695-RA hypothetical protein|protein_coding|scf7180000641901:2-14531:-1|	H+/oligopeptide symporter	yin	Oligotranscoding hypothetical	1.54515	0.00245854	2706	2706	17.5103	3515	3515	21.7746	5314	5314	28.5349	6310	6310	31.9592	99.7791
GMOY003173-RA hypothetical protein|protein_coding|scf7180000645536:71075-80714:-1|	cathepsin B mRNA protein CBBP	Pep	conserved hycoding hypothetical	1.54319	1.23487e-16	14343	14343	106.269	15533	15533	110.175	26985	26985	165.912	28819	28819	167.127	549.484
GMOY003702-RA hypothetical protein|protein_coding|scf7180000646922:124269-129577:-1|	Uncharacterized conserved protein contains TraB domain	CG12360	conserved hycoding hypothetical	1.54228	5.67346e-05	4190	4190	23.277	4079	4079	21.6933	7698	7698	35.4879	7747	7747	33.6858	114.144
GMOY004150-RA hypothetical protein|protein_coding|scf7180000647982:59196-66079:1|	Ubiquitin-like protein regulator of apoptosis	CG7546	hycoding hypothetical	1.54067	0.000807798	8720	8720	37.0202	7844	7844	31.88	13998	13998	49.3147	17003	17003	56.4999	174.715
GMOY007684-RA hypothetical protein|protein_coding|scf7180000650612:101719-108553:1|	Protein tyrosine kinase	htl	tyrosine kinase rececoding hypothetical	1.53705	0.00698191	1946	1946	11.6857	2398	2398	13.7854	3676	3676	18.3179	4404	4404	20.6995	64.4886
GMOY000682-RA hypothetical protein|protein_coding|scf7180000640289:79966-82032:-1|	transcription factor XBP-1	CG9415	conserved hycoding hypothetical	1.53632	1.74239e-07	8925	8925	94.8421	8168	8168	83.0937	15225	15225	134.258	16631	16632	138.337	450.53
GMOY007075-RA hypothetical protein|protein_coding|scf7180000650086:87045-90244:1|	molecular chaperone	CG8863	tumorous imaginal discs, coding hypothetical	1.53597	6.705e-05	4816	4816	43.8473	4967	4967	43.2922	9446	9446	71.3663	8722	8722	62.1545	220.66
GMOY000680-RA hypothetical protein|protein_coding|scf7180000640289:69179-72692:-1|	hypothetical conserved protein	No match	conserved hycoding hypothetical	1.53487	0.00993462	2125	2125	20.8199	1928	1928	18.0837	3632	3632	29.5294	3914	3914	30.0152	98.4482
GMOY009931-RA hypothetical protein|protein_coding|scf7180000651978:16312-30829:-1|	MAP kinase-activated protein kinase 2	Lk6	mitogen-activated kinase ERK-A,coding hypothetical	1.53453	1.06844e-32	29639	29639	184.739	30992	30992	184.929	54747	54748	283.174	57901	57906	282.501	935.342
GMOY000366-RA hypothetical protein|protein_coding|scf7180000639596:30237-34581:-1|	ribosomal protein L5	yip6	60S ribosomal L5, coding hypothetical	1.53292	6.75764e-10	18051	18051	125.409	17072	17072	113.545	30612	30612	176.484	34704	34704	188.715	604.153
GMOY007667-RA hypothetical protein|protein_coding|scf7180000650608:13482-20505:1|	dehydrogenase	CG15093	3-hydroxyisobutyrate dehydrogenase, coding hypothetical	1.53264	0.00567915	2345	2345	31.7891	2225	2225	28.8752	4468	4468	50.2617	4006	4006	42.5056	153.432
GMOY008856-RA hypothetical protein|protein_coding|scf7180000651636:100790-104982:-1|	MADS box transcription factor	CG5714	conserved hycoding hypothetical	1.53104	0.00943812	2029	2047	10.8129	2129	2142	10.8319	3797	3826	16.771	3908	3941	16.2941	54.7099
GMOY001978-RA hypothetical protein|protein_coding|scf7180000642568:19452-49961:1|	structural constituent of chitin-based cuticle	CG12814	conserved hycoding hypothetical	1.53055	5.30794e-05	4336	4336	38.8161	4323	4323	37.0482	7395	7395	54.935	8679	8679	60.8124	191.612
GMOY006744-RA hypothetical protein|protein_coding|scf7180000649287:38777-46631:1|	C Zn-finger protein	CG7843	arsenite-resistance coding hypothetical	1.52821	2.73954e-05	4546	4546	25.0082	4772	4772	25.1311	8766	8766	40.0169	8456	8456	36.4097	126.566
GMOY007438-RA hypothetical protein|protein_coding|scf7180000650391:103505-124285:1|	hect E ubiquitin ligase Aedes aegypti	CG5604	hect E3 ubiquitin ligase, coding hypothetical	1.52821	0.00089799	9559	9559	19.8524	9593	9593	19.0728	15889	15889	27.3834	19627	19627	31.9048	98.2134
GMOY009091-RA hypothetical protein|protein_coding|scf7180000651771:10786-14763:-1|	DEAH-box RNA helicase	CG11107	ATRNA helicase, coding hypothetical	1.5279	0.00315314	2470	2473	21.0709	2696	2699	22.0151	4594	4602	32.5382	4960	4965	33.1114	108.735
GMOY005625-RA hypothetical protein|protein_coding|scf7180000648686:202387-206287:1|	exonuclease XRN involved in DNA strand exchange and mRNA turnover	CG10354	5'-3' exoribonuclease, coding hypothetical	1.52682	0.00795211	2477	2477	19.1061	2100	2100	15.5069	4182	4182	26.7682	4297	4297	25.9425	87.3236
GMOY001823-RA hypothetical protein|protein_coding|scf7180000642162:32745-38896:1|	nucleotide binding - nucleic acid binding - cytosol - mRNA binding - translational initiation - translation initiation factor	Rbp2	Cold-inducible RNA-binding coding hypothetical	1.52368	0.000570272	3056	3056	24.4214	3732	3732	28.5508	5940	5940	39.3906	6566	6566	41.0694	133.432
GMOY000158-RA hypothetical protein|protein_coding|scf7180000639121:271-8593:-1|	response to methotrexate - transmembrane transport - transporter - integral to membrane	CG8008	Heme carrier coding hypothetical	1.52328	2.7443e-07	6503	6515	28.3163	7024	7035	29.2715	12514	12522	45.1632	12406	12425	42.2687	145.02
GMOY006685-RA hypothetical protein|protein_coding|scf7180000649232:113932-115191:-1|	glutathione S-transferase	CG5224	GSTD1-5 coding hypothetical	1.52069	0.0080538	2157	2157	47.741	2297	2297	48.67	4131	4131	75.8726	4061	4061	70.3516	242.635
GMOY009425-RA hypothetical protein|protein_coding|scf7180000651845:323660-329788:1|	Signal recognition particle subunit Srp72	CG5434	Signal recognition 72 kDa coding hypothetical	1.52063	0.00996602	2050	2150	12.8922	2209	2336	13.4097	3841	3977	19.7894	3996	4184	19.6372	65.7284
GMOY003584-RA hypothetical protein|protein_coding|scf7180000646659:3-10472:1|	Serine/threonine protein kinase	CG2049	conserved hycoding hypothetical	1.52053	0.00259266	2577	2577	22.1745	2906	2906	23.9383	4947	4947	35.3239	5136	5137	34.5978	116.034
GMOY001571-RA hypothetical protein|protein_coding|scf7180000641535:297813-310041:-1|	M family peptidase	CG5894	endothelin-converting enzyme, coding hypothetical	1.51847	0.00291105	4549	4549	22.5014	5340	5340	25.2869	8118	8118	33.3221	10071	10071	38.9912	120.102
GMOY003915-RA hypothetical protein|protein_coding|scf7180000647809:12030-18822:1|	E ubiquitin ligase Cullin component	gft	Cullin-3, coding hypothetical	1.51841	0.000271216	7878	7878	36.4193	7992	7992	35.3696	13218	13218	50.7072	16013	16013	57.9413	180.437
GMOY000533-RA hypothetical protein|protein_coding|scf7180000640026:112263-138847:-1|	GTPase-activating of the GIT family	CG11883	2,3-cyclic-nucleotide 2-coding hypothetical	1.51748	0.000591777	3560	3560	12.2663	3319	3319	10.9479	5993	5993	17.1355	6670	6670	17.9883	58.3381
GMOY008134-RA hypothetical protein|protein_coding|scf7180000650938:104803-132563:1|	Stretchin-Mlck - microtubule associated complex - ATP binding - protein serine/threonine kinase - structural constituent of cytoskeleton - protein	CG9212	Nicoding hypothetical	1.51713	6.19647e-11	11947	11947	16.1483	11341	11341	14.675	20372	20372	22.8502	22474	22474	23.7765	77.4498
GMOY011666-RA hypothetical protein|protein_coding|scf7180000652170:11617381-11618916:-1|	Microtubule-binding protein (translationally controlled tumor protein)	CG4800	translationally controlled tumor coding hypothetical	1.51661	1.43967e-07	7656	7656	289.171	7153	7153	258.643	13160	13160	412.475	14072	14072	416.015	1376.3
GMOY008432-RA hypothetical protein|protein_coding|scf7180000651294:12084-19543:-1|	mRNA processing protein	CG1646	factor clf-1, coding hypothetical	1.51654	1.22957e-05	5066	5066	26.4851	5361	5361	26.8313	9685	9685	42.017	9440	9440	38.6286	133.962
GMOY001833-RA hypothetical protein|protein_coding|scf7180000642179:80994-83992:1|	ATPase component of ABC transporters with duplicated ATPase /Translation elongation factor EF-3b	CG9281	ATtranscoding hypothetical	1.51508	5.82327e-06	5697	5697	50.3726	5441	5441	46.056	9749	9749	71.5314	10713	10713	74.1411	242.101
GMOY000336-RA hypothetical protein|protein_coding|scf7180000639564:59119-67085:-1|	Unknown product	CG1104	conserved hycoding hypothetical	1.51492	0.00299697	2945	3547	13.1308	2565	3212	11.3832	4644	5551	17.0525	5497	6951	20.1408	61.7073
GMOY003075-RA hypothetical protein|protein_coding|scf7180000645282:13999-16159:-1|	SNARE protein SED 5	Sed5	syntaxin-5, coding hypothetical	1.51399	0.00519884	2471	2471	24.5444	2487	2487	23.6491	4105	4105	33.8362	5002	5002	38.8887	120.918
GMOY005695-RA hypothetical protein|protein_coding|scf7180000648715:37768-40853:-1|	hypothetical conserved protein	CG8600	No match	1.51378	0.00225045	3042	3042	54.0696	2688	2688	45.7385	4915	4915	72.4947	5617	5617	78.1445	250.447
GMOY010246-RA hypothetical protein|protein_coding|scf7180000652102:8849-97841:1|	RNA-binding protein Fusilli contains RRM domain	CG8205	conserved hycoding hypothetical	1.51345	0.000256821	3858	4052	17.3723	3884	4039	16.5776	6915	7018	24.9683	7277	7377	24.7553	83.6735
GMOY006487-RA hypothetical protein|protein_coding|scf7180000649055:14122-29094:1|	cAMP-regulated guanine nucleotide exchange factor	CG9491	domain containing guanine nucleotide exchange factor, coding hypothetical	1.51097	0.004028	8128	8128	23.6813	11175	11175	31.1694	17183	17183	41.5441	18014	18014	41.0801	137.475
GMOY003638-RA hypothetical protein|protein_coding|scf7180000646820:23698-43813:1|	Nidogen	CG12908	low density lirececoding hypothetical	1.51017	2.80996e-06	8497	8497	40.9611	10383	10383	47.9168	16402	16402	65.6132	18072	18072	68.1886	222.68
GMOY005692-RA hypothetical protein|protein_coding|scf7180000648713:19115-27669:1|	Cyclin B	CycB3	G2/mitotic-scyclin-B3, coding hypothetical	1.51007	0.000677202	24498	24498	85.5556	23806	23806	79.5909	46689	46689	135.307	41528	41528	113.516	413.97
GMOY011499-RA hypothetical protein|protein_coding|scf7180000652170:6083744-6092991:1|	Tubulin polyglutamylase TTLL5	CG10057	conserved hycoding hypothetical	1.50857	0.00245791	2867	2867	18.8505	2896	2896	18.2286	5297	5297	28.9011	5225	5226	26.8946	92.8748
GMOY005273-RA hypothetical protein|protein_coding|scf7180000648509:24874-29904:1|	Serine/threonine protein phosphatase	CG10417	2C gamma, coding hypothetical	1.50603	0.000720581	4863	4863	30.8928	5123	5123	31.1557	9536	9536	50.2699	8639	8639	42.9553	155.274
GMOY005155-RA hypothetical protein|protein_coding|scf7180000648450:12634-23300:-1|	Nuclear envelope protein lamin intermediate filament superfamily	glu	structural maintenance of chromosome, coding hypothetical	1.50576	0.000446049	3682	3682	11.1743	3767	3767	10.9444	6467	6467	16.2865	7123	7123	16.9199	55.325
GMOY004931-RA hypothetical protein|protein_coding|scf7180000648342:114337-128054:1|	Low-density lipoprotein receptors containing Ca EGF-like	CG17352	isocitrate dehydrogenase NADcoding hypothetical	1.50451	3.50695e-07	6767	6783	17.215	7440	7467	18.1422	12054	12096	25.475	13834	13899	27.6101	88.4423
GMOY002048-RA hypothetical protein|protein_coding|scf7180000642612:265673-277272:1|	Activin A type IB receptor serine/threonine protein kinase	wit	Fumarylacetoacetase, coding hypothetical	1.50221	0.000533008	3609	3611	13.0097	3764	3764	12.9822	6632	6634	19.8337	6773	6774	19.1022	64.9277
GMOY011329-RA hypothetical protein|protein_coding|scf7180000652170:1000943-1004346:1|	E ubiquitin-protein ligase RNF - protein autoubiquitination - metal ion binding - ligase - zinc ion binding - cytosol - cytoplasm	CG11982	RING finger coding hypothetical	1.50197	0.000821121	3532	3532	29.7414	3424	3424	27.6016	6449	6449	45.0632	6198	6198	40.8501	143.256
GMOY003380-RA hypothetical protein|protein_coding|scf7180000646046:44292-59638:1|	Karyopherin (importin) beta 1	Fs(2)Ket	imbeta, coding hypothetical	1.50026	2.05448e-13	13683	13684	23.4991	14090	14090	23.1637	24024	24026	34.2379	26456	26457	35.5613	116.462
GMOY000922-RA hypothetical protein|protein_coding|scf7180000640686:132229-147862:-1|	Choline phosphate cytidylyltransferase/Predicted CDP-ethanolamine synthase	CG5547	Ethanolamine-cytidylyltransferase,coding hypothetical	1.49954	0.000142423	4665	4665	23.6878	5747	5747	27.9366	9091	9091	38.3066	9780	9780	38.8698	128.801
GMOY011884-RA hypothetical protein|protein_coding|scf7180000652170:22967608-22972419:-1|	Nuclear polyadenylated RNA binding protein	No match	synacomcoding hypothetical	1.49831	0.00391135	2795	2795	13.1336	2722	2722	12.2447	4709	4709	18.362	5315	5315	19.5482	63.2885
GMOY007675-RA hypothetical protein|protein_coding|scf7180000650608:108981-140886:1|	Sin - polytene chromosome - cytoplasm - dendrite morphogenesis - neuron development - muscle organ development - euchromatin	Sin3AB	AMhelix Sin3A,coding hypothetical	1.498	1.57136e-08	8261	8261	19.4529	9233	9233	20.8139	15173	15173	29.6492	16542	16542	30.4888	100.405
GMOY001403-RA hypothetical protein|protein_coding|scf7180000641352:14180-17775:1|	ribosomal protein L22	RpL22	60S ribosomal L22, coding hypothetical	1.49649	4.34067e-06	25950	25950	230.034	31701	31701	269.021	52946	52946	389.472	51214	51215	355.346	1243.87
GMOY011765-RA hypothetical protein|protein_coding|scf7180000652170:18678683-18691985:-1|	Casein kinase (serine/threonine/tyrosine protein kinase)	CkIalpha	cAMkinase catalytic subunit,coding hypothetical	1.49644	0.00147464	3819	3819	38.5773	3348	3348	32.3763	6196	6196	51.9377	6822	6822	53.9379	176.829
GMOY003287-RA hypothetical protein|protein_coding|scf7180000645803:105503-114126:-1|	ATP-dependent RNA helicase	eIF-4a	eukaryotic initiation factor 4A-II, coding hypothetical	1.49566	1.21372e-09	19726	19726	199.357	18249	18249	176.559	33731	33731	282.886	35123	35124	277.841	936.643
GMOY010888-RA hypothetical protein|protein_coding|scf7180000652157:2338841-2350694:-1|	Endocytic adaptor protein intersectin	CG16932	ecoding hypothetical	1.49536	0.00428255	2591	2591	13.5153	2905	2905	14.5065	4540	4540	19.6518	5416	5416	22.1124	69.786
GMOY001987-RA hypothetical protein|protein_coding|scf7180000642578:18059-35706:-1|	Zn-binding protein Push	poe	of essence, coding hypothetical	1.49491	9.28454e-05	12345	12345	15.6294	13142	13142	15.9284	20990	20990	22.0522	25197	25197	24.9689	78.5789
GMOY008531-RA hypothetical protein|protein_coding|scf7180000651417:4091-29651:1|	Microtubule-associated protein Jupiter	CG17238	No match	1.49436	0.00843752	5412	5412	45.8313	4380	4380	35.5089	8930	8930	62.7544	8826	8827	58.5082	202.603
GMOY011246-RA hypothetical protein|protein_coding|scf7180000652160:6215987-6226578:1|	Heat shock kDa protein 4	Hsc70Cb	Heat-shock 105 kDa, coding hypothetical	1.49407	0.00115667	10684	10684	45.6651	9095	9095	37.2145	16622	16622	58.9552	19281	19282	64.5063	206.341
GMOY010109-RA hypothetical protein|protein_coding|scf7180000652065:43612-56340:-1|	Calsyntenin	CG11059	Calsyntenin-1 coding hypothetical	1.48893	8.91983e-05	12209	12209	67.5915	12930	12930	68.5282	20643	20643	94.836	24733	24733	107.174	338.129
GMOY008838-RA hypothetical protein|protein_coding|scf7180000651617:56303-60692:-1|	Apurinic/apyrimidinic endonuclease	Rrp1	Recombination recoding hypothetical	1.48886	0.0022143	3094	3094	26.6782	3200	3200	26.4146	5477	5477	39.1893	5872	5872	39.6298	131.912
GMOY002271-RA hypothetical protein|protein_coding|scf7180000643168:2454-26110:1|	Amino acid transporters	bif	conserved hycoding hypothetical	1.48758	0.000456348	4886	4887	22.0543	4906	4907	21.1995	8052	8052	30.1538	9617	9617	33.9695	107.377
GMOY004223-RA hypothetical protein|protein_coding|scf7180000648002:23906-33657:-1|	ubiquitin-like/ ribosomal S fusion protein	CG15697	glutamate receionotrokainate 2 coding hypothetical	1.48623	0.000629474	6800	6858	132.271	8022	8069	148.986	12081	12129	194.124	14593	14731	222.381	697.762
GMOY003799-RA hypothetical protein|protein_coding|scf7180000647274:25791-88534:1|	RasGTPase-activating proteinvacuolar sorting protein domain-containing protein - regulation of small GTPase mediated signal transduction -	CG15512	No match	1.48621	4.36723e-10	11098	11176	47.2258	10617	10669	43.1594	19657	19780	69.3598	19428	19594	64.8061	224.551
GMOY011526-RA hypothetical protein|protein_coding|scf7180000652170:6600910-6604924:1|	Hemomucin - lipid particle - biosynthetic process - strictosidine synthase - serine-type endopeptidase - receptor - mRNA binding	Hmu	hemomucin, coding hypothetical	1.48539	1.10482e-11	23338	23338	161.601	23638	23638	156.694	39651	39651	227.837	44930	44931	243.516	789.648
GMOY002327-RA hypothetical protein|protein_coding|scf7180000643389:66535-114112:-1|	Eukaryotic translation initiation factor 5B	cIF2	eukaryotic translation initiation factor 5B,coding hypothetical	1.48332	1.48803e-05	8077	8077	39.3182	7456	7456	34.7463	14347	14347	57.9554	13554	13554	51.643	183.663
GMOY007706-RA hypothetical protein|protein_coding|scf7180000650625:2043-18293:-1|	Fasciclin - postsynaptic density - negative regulation of epidermal growth factor receptor signaling pathway - cell projection - neuromuscular	Fas2	Fasciclin-2 coding hypothetical	1.4814	0.00281749	3456	3456	26.336	3165	3166	23.0965	6228	6230	39.3961	5645	5649	33.6936	122.522
GMOY009739-RA hypothetical protein|protein_coding|scf7180000651866:12889-46411:1|	FGF receptor activating protein 1	CG2041	conserved hycoding hypothetical	1.48026	3.30347e-06	6846	6846	27.4912	7005	7005	26.9293	11537	11537	38.4449	13318	13318	41.8597	134.725
GMOY008795-RA hypothetical protein|protein_coding|scf7180000651588:39696-45229:-1|	GTP-binding protein SEC small G protein superfamily	Rab1	RAB 3 and, coding hypothetical	1.47819	0.00101318	3648	3648	29.1077	3726	3726	28.4613	6652	6652	44.0447	6538	6538	40.8317	142.445
GMOY004525-RA hypothetical protein|protein_coding|scf7180000648138:32200-64606:-1|	Calpain family cysteine protease	CalpA	CalB, coding hypothetical	1.47553	2.79232e-11	12922	12922	55.6988	12504	12504	51.5969	22414	22414	80.1722	23036	23036	77.7182	265.186
GMOY003052-RA hypothetical protein|protein_coding|scf7180000645209:186829-197567:-1|	Vesicle coat complex COPII subunit SFB3	CG1472	transSec24A, coding hypothetical	1.47538	0.00529552	4570	4570	12.615	4714	4714	12.4572	7433	7433	17.0265	9183	9183	19.8407	61.9395
GMOY010079-RA hypothetical protein|protein_coding|scf7180000652051:41942-66210:1|	Vesicle coat protein clathrin heavy chain	Chc	clathrin heavy chain, coding hypothetical	1.47453	0.00308574	11516	11516	40.8613	11819	11819	40.1467	18612	18612	54.8014	23133	23133	64.2454	200.055
GMOY007672-RA hypothetical protein|protein_coding|scf7180000650608:78027-98994:-1|	Microtubule-binding protein involved in cell cycle control	Eb1	conserved hycoding hypothetical	1.47109	0.000549379	3952	3952	45.0254	4291	4292	46.8123	7396	7396	69.924	7267	7267	64.8031	226.565
GMOY005326-RA hypothetical protein|protein_coding|scf7180000648536:30267-42731:1|	Tousled-like protein kinase	No match	conserved hycoding hypothetical	1.47104	1.31113e-05	6935	6935	22.6772	6743	6743	21.1084	11292	11292	30.641	13116	13116	33.5695	107.996
GMOY006459-RA hypothetical protein|protein_coding|scf7180000649038:2851-20771:1|	Myosin class V heavy chain	jar	myosin heavy chain 95F, coding hypothetical	1.47009	0.00311024	5303	5303	25.1912	6467	6467	29.4096	10975	10975	43.2633	9899	9899	36.8059	134.67
GMOY003549-RA hypothetical protein|protein_coding|scf7180000646489:54527-74486:-1|	protein kinase gamma subunit	SNF4Agam	AMkinase, gamma regulatorysubunit, coding hypothetical	1.46932	0.00169455	3457	3457	41.3518	3610	3610	41.3391	6437	6437	63.895	6120	6123	57.3269	203.913
GMOY011346-RA hypothetical protein|protein_coding|scf7180000652170:1587821-1591887:1|	regulation of transcription DNA-dependent - sequence-specific DNA binding transcription factor - sequence-specific DNA binding - cellular component	CG13624	conserved hycoding hypothetical	1.46868	0.000175573	4665	4665	41.0216	4870	4870	40.9967	8293	8293	60.5147	8660	8660	59.6044	202.137
GMOY001962-RA hypothetical protein|protein_coding|scf7180000642506:7542-12837:-1|	second mitotic wave missing	CG10084	cutaneous t cell lymtumor antigen/rrm/rncoding hypothetical	1.46676	0.00170187	3586	3586	16.0373	3542	3542	15.1645	6175	6175	22.9163	6491	6491	22.7212	76.8393
GMOY009736-RA hypothetical protein|protein_coding|scf7180000651864:28234-30836:-1|	Translation initiation factor ribosome/mRNA-bridging subunit (eIF-4G)	CG8963	No match	1.4658	0.00780493	3791	3791	38.2574	3219	3219	31.0987	5741	5741	48.0771	6745	6745	53.2775	170.711
GMOY007008-RA hypothetical protein|protein_coding|scf7180000649861:48912-59081:-1|	Serine/threonine protein phosphatase	CG1906	2C isoform beta, coding hypothetical	1.46504	0.00102612	4465	4468	27.7412	5589	5589	33.2204	8633	8634	44.4848	9164	9167	44.5491	149.995
GMOY006003-RA hypothetical protein|protein_coding|scf7180000648803:319409-323383:1|	Predicted membrane protein	CG7739	conserved hycoding hypothetical	1.46477	0.000818576	3766	3766	24.8713	4247	4247	26.8509	7011	7011	38.4225	7182	7182	37.1247	127.269
GMOY005744-RA hypothetical protein|protein_coding|scf7180000648739:20986-24951:1|	proteasome regulatory complex subunit RPN8/PSMD7	Mov34	26S non-ATregulatory subunit,coding hypothetical	1.46203	0.00122828	10245	10245	54.7415	12035	12035	61.5616	17835	17837	79.0889	21611	21612	90.3857	285.778
GMOY004954-RA hypothetical protein|protein_coding|scf7180000648343:154-15881:-1|	Predicted member of the intramitochondrial sorting protein family	ade2	synthase,coding hypothetical	1.45643	0.00804696	3324	7060	9.61627	3483	7254	9.45886	6325	15231	17.2155	5655	14655	15.6238	51.9144
GMOY010686-RA hypothetical protein|protein_coding|scf7180000652154:507090-512976:1|	coated pit - clathrin vesicle coat - endocytosis - molecular function	CG9132	conserved hycoding hypothetical	1.4563	0.00509826	3089	3375	16.1725	3078	3361	15.4181	5070	5686	22.6099	5820	6705	25.1479	79.3484
GMOY000690-RA hypothetical protein|protein_coding|scf7180000640289:164027-183352:-1|	membrane - potassium ion transmembrane transport - open rectifier potassium channel	CG15655	conserved hycoding hypothetical	1.45369	0.00956827	2666	2666	15.088	3019	3019	16.3567	5256	5256	24.6841	4722	4722	20.9169	77.0457
GMOY005708-RA hypothetical protein|protein_coding|scf7180000648721:63490-70807:1|	Phosphorylcholine transferase/cholinephosphate cytidylyltransferase	CG1049	Choline-cytidylyltransferase A,coding hypothetical	1.45074	0.00660811	3128	3145	19.828	3211	3224	19.4586	5041	5053	26.436	6113	6128	30.2396	95.9622
GMOY004582-RA hypothetical protein|protein_coding|scf7180000648151:94727-102343:-1|	Vegetative cell wall protein gp1	No match	No match	1.45005	0.00754851	2845	2845	23.1524	3027	3027	23.5822	4816	4816	32.5228	5500	5500	35.0329	114.29
GMOY006061-RA hypothetical protein|protein_coding|scf7180000648818:356760-374357:-1|	Ubiquitin carboxyl-terminal hydrolase Posttranslational modification	CG1490	ubiquitin carboxyl-terminal hydrolase, coding hypothetical	1.44884	1.6656e-06	7610	7610	20.5629	8141	8141	21.0589	14061	14062	31.5308	13532	13532	28.6195	101.772
GMOY010807-RA hypothetical protein|protein_coding|scf7180000652156:2044302-2059406:1|	Kinesin-like protein	Khc	Kinesin heavy chain, coding hypothetical	1.44781	4.14188e-05	5876	5877	27.037	6184	6184	27.2352	10438	10441	39.8596	10693	10695	38.5108	132.643
GMOY005527-RA hypothetical protein|protein_coding|scf7180000648631:8963-15922:1|	Methylenetetrahydrofolate dehydrogenase/methylenetetrahydrofolate cyclohydrolase	pug	formate-tetrahydrofolate ligase, coding hypothetical	1.44318	0.00425224	3129	3129	20.8894	3606	3606	23.0465	5773	5773	31.9823	5979	5979	31.2427	107.161
GMOY005628-RA hypothetical protein|protein_coding|scf7180000648686:267927-277611:-1|	salivary secreted protein	No match	Basigin coding hypothetical	1.44184	0.00700472	6000	6000	73.8901	6605	6605	77.8694	11639	11639	118.943	10308	10308	99.3595	370.062
GMOY001277-RA hypothetical protein|protein_coding|scf7180000641192:59292-75493:-1|	Fasciclin	mfas	No match	1.43891	2.93631e-05	36010	36010	166.804	32556	32556	144.369	56181	56181	215.954	63567	63567	230.47	757.597
GMOY010846-RA hypothetical protein|protein_coding|scf7180000652157:1316965-1325434:-1|	Myosin class II heavy chain	Bx34	40S ribosomal S23, coding hypothetical	1.43716	0.00682117	13678	18761	72.369	14312	19657	72.5893	25884	34177	109.4	22716	30559	92.2647	346.623
GMOY009018-RA hypothetical protein|protein_coding|scf7180000651758:452308-467601:1|	Predicted lipoprotein	CG9627	No match	1.42981	4.99106e-05	6237	6547	29.6611	6891	7078	30.6984	10536	10892	40.9489	12199	13021	46.1732	147.482
GMOY010869-RA hypothetical protein|protein_coding|scf7180000652157:1955970-1962081:-1|	GTP-binding ADP-ribosylation factor-like protein ARL1	Arf51F	ADfactor, coding hypothetical	1.42944	0.00170383	4049	4049	42.874	4248	4248	43.0616	7385	7385	64.8912	6955	6955	57.6426	208.469
GMOY000325-RA hypothetical protein|protein_coding|scf7180000639541:22693-25750:1|	Protein phosphatase methylesterase 1	CG5068	methylesterase, coding hypothetical	1.42818	0.00423298	4321	4321	37.4594	3955	3955	32.8233	6514	6514	46.8612	7840	7840	53.1977	170.342
GMOY000075-RA hypothetical protein|protein_coding|scf7180000638986:11-10715:1|	Jockey Ele ORF -h -j 4	No match	No match	1.42812	0.00166818	4409	4454	13.8829	4442	4493	13.4068	7010	7075	18.2998	8321	8458	20.6347	66.2243
GMOY009509-RA hypothetical protein|protein_coding|scf7180000651846:1489357-1494440:1|	tuberous sclerosis - cardiac muscle cell differentiation - positive regulation of focal adhesion assembly - regulation of focal adhesion assembly -	Tsc1	conserved hycoding hypothetical	1.42718	0.000459295	5039	5039	22.8739	5030	5030	21.8586	8401	8401	31.6457	9010	9010	32.0125	108.391
GMOY008083-RA hypothetical protein|protein_coding|scf7180000650893:119121-119558:-1|	Translation initiation factor (eIF-1A)	eIF-1A	eukaryotic translation initiation factor 1A,X-chromosomal, coding hypothetical	1.42522	1.06866e-05	17427	17439	830.117	21242	21253	968.495	32929	32945	1301.36	33652	33710	1255.96	4355.93
GMOY011457-RA hypothetical protein|protein_coding|scf7180000652170:5351667-5415694:1|	Myosin class VI heavy chain	Myosin-h	myosin-18A, coding hypothetical	1.42406	0.00647499	7111	7111	13.925	6724	6725	12.6071	10731	10732	17.4395	13192	13192	20.2197	64.1914
GMOY001636-RA hypothetical protein|protein_coding|scf7180000641724:5928-22799:1|	Transcription factor GAGA	Trl	abrucoding hypothetical	1.42406	0.00607018	3237	3237	43.2623	3592	3592	45.9582	5808	5808	64.4144	5954	5954	62.284	215.919
GMOY000331-RA hypothetical protein|protein_coding|scf7180000639553:54448-58598:-1|	Tumour suppressor protein p122-RhoGAP/DLC1	CG8480	Rho-tyGTactivating coding hypothetical	1.42334	0.000180125	5240	5240	33.2979	6212	6212	37.79	9777	9777	51.5561	9920	9920	49.3398	171.984
GMOY002049-RA hypothetical protein|protein_coding|scf7180000642620:14200-48510:-1|	Membrane protein Patched/PTCH	NPC1	Niemann-C1 coding hypothetical	1.42276	0.00115553	8503	8507	18.0158	10757	10759	21.8126	15970	15971	28.0671	17139	17143	28.416	96.3114
GMOY005839-RA hypothetical protein|protein_coding|scf7180000648771:18616-21168:1|	Thioredoxin/protein disulfide isomerase	No match	disulfide isomerase, coding hypothetical	1.42184	0.000405971	5254	5254	44.0814	5216	5216	41.895	9001	9001	62.6679	9023	9023	59.2538	207.898
GMOY003290-RA hypothetical protein|protein_coding|scf7180000645803:141307-158629:-1|	little imaginal discs - chromatin organization - Sin complex - histone H demethylation - histone demethylase (H specific) -	CG9088	Jumonji/ARID domain-containing 1D,coding hypothetical	1.42032	0.00129417	4336	4336	12.5194	4666	4666	12.8973	7328	7328	17.5577	8156	8156	18.432	61.4064
GMOY003285-RA hypothetical protein|protein_coding|scf7180000645803:90030-92405:-1|	ribosomal protein L7A	RpL7A	No match	1.42008	0.000136571	27120	27120	272.105	33200	33200	318.892	52587	52587	437.838	50827	50828	399.162	1428
GMOY009370-RA hypothetical protein|protein_coding|scf7180000651840:1502227-1566668:1|	CG isoform G	CG8946	Sslyase, coding hypothetical	1.41556	0.000391624	6624	6624	12.7793	6019	6019	11.1166	10641	10641	17.0356	11059	11059	16.6995	57.631
GMOY009714-RA hypothetical protein|protein_coding|scf7180000651846:6171621-6173566:-1|	Histones H and H4	His3.3A	histone H3.3coding hypothetical	1.41514	1.30626e-08	12384	12384	143.443	12158	12158	134.816	20982	20982	201.676	21074	21074	191.059	670.994
GMOY011964-RA hypothetical protein|protein_coding|scf7180000652170:24803445-24813014:-1|	Splicing coactivator SRm subunit SRm300	No match	No match	1.41138	0.000455542	4984	4984	25.6006	5954	5954	29.278	9218	9218	39.2915	9437	9437	37.9408	132.111
GMOY006501-RA hypothetical protein|protein_coding|scf7180000649072:28450-41203:1|	cAMP-dependent protein kinase catalytic subunit (PKA)	for	cAMkinase catalytic subunit,coding hypothetical	1.40905	0.00123497	8068	8068	34.3922	9346	9346	38.1399	15467	15467	54.7128	14157	14157	47.2352	174.48
GMOY005987-RA hypothetical protein|protein_coding|scf7180000648802:147128-166241:1|	YLP motif containing - nuclear speck - regulation of transcription DNA-dependent - nucleus - protein binding	CG12646	hycoding hypothetical	1.40888	0.00493162	3657	3657	11.4329	3927	3927	11.7531	5915	5915	15.3453	7035	7035	17.2145	55.7458
GMOY002040-RA hypothetical protein|protein_coding|scf7180000642612:9003-14138:1|	ATP-dependent RNA helicase	CG10077	DEAD box ATRNA helicase, coding hypothetical	1.40741	1.39598e-06	9290	9290	79.479	9728	9728	79.6745	15779	15779	112.022	16626	16626	111.333	382.509
GMOY004058-RA hypothetical protein|protein_coding|scf7180000647933:145839-312344:-1|	Spinophilin - inter-male aggressive behavior - olfactory behavior - protein phosphatase binding	CG16757	conserved hycoding hypothetical	1.40552	0.00109084	4767	4799	10.3161	5092	5134	10.5653	8347	8423	15.0252	8417	8511	14.3201	50.2267
GMOY005159-RA hypothetical protein|protein_coding|scf7180000648451:86670-115516:1|	bric a brac - regulation of transcription DNA-dependent - negative regulation of developmental pigmentation - regulation of developmental	lola	tramtrack, beta isoform, coding hypothetical	1.40527	0.00816438	13668	13668	74.288	16687	16687	86.8262	26965	26965	121.619	24499	24502	104.235	386.969
GMOY002373-RA hypothetical protein|protein_coding|scf7180000643566:31105-40547:1|	Protein tyrosine phosphatase PTPMEG contains FERM domain	Ptpmeg	conserved hycoding hypothetical	1.40398	0.00218671	4412	4412	21.4023	4508	4508	20.9348	7283	7283	29.3173	7888	7888	29.9497	101.604
GMOY005383-RA hypothetical protein|protein_coding|scf7180000648564:56448-62547:1|	Global transcriptional regulator cell division control protein	dre4	FACT comsubunit Scoding hypothetical	1.40351	0.00862201	3946	3948	18.3203	3492	3492	15.5128	6199	6199	23.8707	6463	6463	23.4741	81.1779
GMOY002155-RA hypothetical protein|protein_coding|scf7180000642893:27278-46387:-1|	Transcription initiation factor TFIID subunit TAF1	Taf250	transcriinitiation factor TFIID subunit,coding hypothetical	1.40145	0.000195966	6247	7758	17.7085	6227	7604	16.6162	10588	12862	24.3629	10576	14760	26.3704	85.058
GMOY003334-RA hypothetical protein|protein_coding|scf7180000645859:38497-44377:-1|	E ubiquitin ligase	CG1937	synoviolin, coding hypothetical	1.40034	0.00935543	3158	3158	27.5606	3806	3806	31.7983	6127	6127	44.3724	5642	5642	38.5397	142.271
GMOY005956-RA hypothetical protein|protein_coding|scf7180000648796:142391-156510:1|	MOT transcription factor	CG5251	conserved hycoding hypothetical	1.39882	0.000666419	5546	5546	30.9172	5322	5322	28.4024	8628	8628	39.9135	9812	9813	42.8176	142.051
GMOY001675-RA hypothetical protein|protein_coding|scf7180000641828:29120-39689:1|	CG isoform J	CG4699	hycoding hypothetical	1.39768	0.00450822	5719	5719	17.326	5298	5298	15.3656	8491	8491	21.3464	10206	10206	24.201	78.2389
GMOY010277-RA hypothetical protein|protein_coding|scf7180000652113:55522-86315:1|	Phosphatidylinositol myotubularin MTM1	CG3632	conserved hycoding hypothetical	1.3948	0.000651642	6044	6050	19.9586	7303	7310	23.0861	10476	10488	28.7115	12047	12057	31.1325	102.889
GMOY005037-RA hypothetical protein|protein_coding|scf7180000648387:52496-71893:-1|	Cyclin T-dependent kinase CDK9	CG7611	WD-recoding hypothetical	1.38811	0.00991359	3529	4119	12.3105	3740	4345	12.4318	5865	6658	16.5127	6353	7210	16.8663	58.1214
GMOY000625-RA hypothetical protein|protein_coding|scf7180000640210:35044-42382:-1|	protein phosphatase 2C	Pp2C1B	VTS1, coding hypothetical	1.38718	0.000909404	5419	5419	25.2249	5587	5587	24.8971	8575	8575	33.1233	9932	9932	36.1866	119.432
GMOY008460-RA hypothetical protein|protein_coding|scf7180000651334:27055-41465:1|	D domain-containing proteinribosomal RNA methyltransferase RrmJ/FtsJ domain-containing protein - intracellular - nucleic acid binding -	CG7029	hycoding hypothetical	1.38538	3.97356e-07	11500	11500	30.9617	11466	11466	29.5527	18333	18333	40.959	20229	20229	42.6286	144.102
GMOY007699-RA hypothetical protein|protein_coding|scf7180000650612:302298-304553:1|	ribosomal protein S3	RpS3	40S ribosomal S3, coding hypothetical	1.38226	0.00123613	6991	6991	83.5766	6329	6329	72.4335	10499	10499	104.155	11847	11847	110.855	371.02
GMOY003840-RA hypothetical protein|protein_coding|scf7180000647465:11618-20519:-1|	cuticular protein analogous to peritrophins Tribolium castaneum	CG11142	chitin binding coding hypothetical	1.37941	0.0054248	4166	4166	48.6329	4379	4379	48.9378	7371	7371	71.4045	6879	6880	62.8635	231.839
GMOY004228-RA hypothetical protein|protein_coding|scf7180000648003:44845-47809:1|	Transferrin - extracellular region - defense response - iron ion transport - iron ion transmembrane transporter - cellular iron ion homeostasis -	Transfer	Serotransferrin coding hypothetical	1.37678	6.92584e-84	151182	151182	1340.72	162622	162622	1380.63	257772	257772	1896.98	264974	264979	1839.29	6457.63
GMOY009424-RA hypothetical protein|protein_coding|scf7180000651845:286538-306209:1|	transmembrane protein	CG6982	transmembrane coding hypothetical	1.37674	1.42354e-05	12456	12582	65.8449	12627	12727	63.7614	19483	19615	85.1824	22382	22504	92.1791	306.968
GMOY006255-RA hypothetical protein|protein_coding|scf7180000648916:53746-56553:-1|	Ribosomal protein RPL1/RPL2/RL4L4	RpL1	60S ribosomal L4, coding hypothetical	1.37646	8.81418e-05	45230	45230	407.35	48071	48071	414.461	80422	80422	601.042	74812	74815	527.387	1950.24
GMOY009899-RA hypothetical protein|protein_coding|scf7180000651945:11076-18607:-1|	Uncharacterized protein - wound healing - negative regulation of cell migration - integral to membrane - protein transport - negative regulation of	CG11098	conserved hycoding hypothetical	1.37149	0.000222803	6708	6708	21.4967	7891	7891	24.2086	12014	12014	31.9488	12183	12183	30.5585	108.213
GMOY002090-RA hypothetical protein|protein_coding|scf7180000642679:22040-41178:1|	Serine/threonine protein kinase	par-1	serine/threonine-kinase MARK2, coding hypothetical	1.36971	0.000239519	6893	6894	37.7754	7302	7302	38.3035	11502	11504	52.3088	12032	12035	51.6159	180.004
GMOY008332-RA hypothetical protein|protein_coding|scf7180000651131:54718-57803:1|	ribosomal protein L3	RpL3	60S ribosomal L3, coding hypothetical	1.3653	7.73279e-06	39011	39011	547.712	40283	40284	541.449	67267	67267	783.712	63662	63662	699.593	2572.47
GMOY010341-RA hypothetical protein|protein_coding|scf7180000652135:103301-163116:1|	papillote - chitin-based cuticle attachment to epithelium - chitin-based embryonic cuticle biosynthetic process - apical part of cell -	CG2467	conserved hycoding hypothetical	1.36491	0.00913508	21843	21843	118.013	26233	26234	135.688	41348	41348	185.379	37841	37843	160.03	599.11
GMOY004672-RA hypothetical protein|protein_coding|scf7180000648182:119721-144128:1|	Negative elongation factor E	CG17926	No match	1.35871	0.00943628	12620	12622	80.6251	11280	11281	68.984	18117	18117	96.0322	21320	21325	106.618	352.259
GMOY008252-RA hypothetical protein|protein_coding|scf7180000651093:14156-20758:1|	Uncharacterized protein - Sertoli cell development - vesicular fraction - cytoplasmic vesicle - cell-cell adhesion - vesicle membrane - fertilization	CG4668	Fibronectin tydomain-containing coding hypothetical	1.35639	0.00969943	5777	5778	19.1797	6594	6597	20.9637	9227	9228	25.4191	11098	11104	28.8498	94.4122
GMOY002088-RA hypothetical protein|protein_coding|scf7180000642671:287956-296397:-1|	p serine/threonine protein kinase	fray	serine/threonine-kinase OSR1, coding hypothetical	1.35626	0.00259648	5080	5080	24.365	5860	5860	26.9066	9016	9016	35.8843	8914	8914	33.4638	120.62
GMOY007679-RA hypothetical protein|protein_coding|scf7180000650611:25027-44891:1|	Prosaposin	Sap-r	hycoding hypothetical	1.35605	0.000124737	20147	20147	44.9782	21860	21860	46.7198	31845	31845	58.9959	37171	37173	64.956	215.65
GMOY003277-RA hypothetical protein|protein_coding|scf7180000645801:75320-123095:1|	Traf and Nck-interacting kinase	CG4527	kinase kinase, coding hypothetical	1.35549	0.00186493	5946	5946	13.5962	5613	5613	12.287	9248	9248	17.5481	9744	9744	17.4393	60.8706
GMOY010690-RA hypothetical protein|protein_coding|scf7180000652154:531694-539949:1|	Vesicle coat complex AP- alpha subunit	CG9113	conserved hycoding hypothetical	1.35525	0.00459235	4826	4826	21.3901	5128	5128	21.7586	7894	7894	29.0342	8438	8438	29.2728	101.456
GMOY007323-RA hypothetical protein|protein_coding|scf7180000650291:34167-47768:-1|	translation initiation factor 5	CG9177	eukaryotic translation initiation factor,coding hypothetical	1.3524	0.00214096	5644	18503	44.9464	5867	18269	42.4841	9174	27881	56.2018	9675	32785	62.3344	205.967
GMOY000693-RA hypothetical protein|protein_coding|scf7180000640289:297356-303799:-1|	Spondins extracellular matrix	fat-spon	f-scoding hypothetical	1.34846	0.00251179	5683	5725	34.4779	5761	5775	33.2948	9359	9410	47.0266	9319	9441	44.5023	159.302
GMOY000469-RA hypothetical protein|protein_coding|scf7180000639890:128780-177170:1|	GPI-anchored cell surface glycoprotein (flocculin) - anchored to membrane - membrane - cell wall - cellular bud neck - cell-cell adhesion -	CG9056	hycoding hypothetical	1.34583	0.00034073	11458	11458	22.6566	13734	13735	26.0001	20108	20112	33.0013	20867	20871	32.302	113.96
GMOY000544-RA hypothetical protein|protein_coding|scf7180000640054:11617-26063:1|	Myelodysplasia-myeloid leukemia factor protein	Mlf	Myeloid leukemia factor, coding hypothetical	1.33274	0.00480471	5744	5744	56.6502	5386	5386	50.8525	8749	8749	71.6035	9233	9233	71.2738	250.38
GMOY001443-RA hypothetical protein|protein_coding|scf7180000641391:57541-81521:1|	Vacuolar protein sorting-associated protein	CG2093	vacuolar sorting 13A, coding hypothetical	1.33158	0.004217	6785	6785	11.3442	7453	7453	11.9293	10554	10555	14.6444	12415	12416	16.2483	54.1663
GMOY001320-RA hypothetical protein|protein_coding|scf7180000641281:36605-55574:-1|	regulation of antimicrobial peptide biosynthetic process - embryonic pattern specification - histone methylation - anterior/posterior pattern	CG10115	conserved hycoding hypothetical	1.32351	0.00287797	6515	6515	13.234	6339	6339	12.3269	9550	9550	16.0978	11087	11087	17.6274	59.2862
GMOY004958-RA hypothetical protein|protein_coding|scf7180000648345:122-14146:-1|	RhoGAP domain-containing protein - signal transduction - regulation of Rac protein signal transduction - Rac GTPase activator - intracellular	CG11505	lula ribonucleocoding hypothetical	1.32319	0.00293773	6057	6058	22.0543	6772	6772	23.6016	10379	10379	31.3552	10139	10139	28.8908	105.902
GMOY000679-RA hypothetical protein|protein_coding|scf7180000640289:64164-67824:1|	High mobility group protein D - dendrite morphogenesis - muscle organ development - DNA binding bending - AT DNA binding - chromatin organization -	No match	No match	1.32066	0.00778653	20503	20503	286.703	21501	21501	287.827	35119	35119	407.517	31927	31928	349.451	1331.5
GMOY011333-RA hypothetical protein|protein_coding|scf7180000652170:1044715-1173470:-1|	histone h methyltransferase Aedes aegypti	CG10272	histone H3 methyltransferase, coding hypothetical	1.3132	0.00195572	7139	7139	16.317	7399	7399	16.1895	10788	10790	20.465	12350	12352	22.0973	75.0688
GMOY005921-RA hypothetical protein|protein_coding|scf7180000648792:416378-443935:-1|	Ribose-phosphate pyrophosphokinase	CG6767	Ribose-I, coding hypothetical	1.31081	1.11851e-10	42235	42235	440.506	41197	41197	411.343	63475	63475	549.377	69088	69089	564.012	1965.24
GMOY005300-RA hypothetical protein|protein_coding|scf7180000648521:39569-73641:-1|	Cyclic nucleotide phosphodiesterase	CG10231	dual 3',5'-cyclic-AMand -GMcoding hypothetical	1.30611	0.00263069	15162	15162	50.1535	15158	15158	48.0005	22075	22076	60.5974	25955	25955	67.1994	225.951
GMOY002934-RA hypothetical protein|protein_coding|scf7180000644857:112721-115600:-1|	Unknown	CG7465	No match	1.3001	0.00728155	9086	9086	84.9112	8814	8814	78.8542	14588	14588	113.13	13572	13572	99.2742	376.169
GMOY011600-RA hypothetical protein|protein_coding|scf7180000652170:9321295-9333975:1|	Uncharacterized protein - coenzyme binding - methylated histone residue binding - oxidoreductase - pentose-phosphate shunt - phosphogluconate	CG4747	2-hydroxy-3-oxoreductase, coding hypothetical	1.29979	0.000143572	13448	13448	112.784	12763	12763	102.471	19934	19934	138.731	21368	21368	140.267	494.254
GMOY009116-RA hypothetical protein|protein_coding|scf7180000651771:579437-590277:-1|	hypothetical secreted peptide precursor	CG3174	senecionine N-oxygenase, coding hypothetical	1.29521	7.28063e-12	32304	32304	95.116	32157	32157	90.6425	49831	49831	121.755	51282	51282	118.185	425.698
GMOY000980-RA hypothetical protein|protein_coding|scf7180000640728:384772-402312:1|	Unknown product	Pros54	26S non-ATregulatory subunit,coding hypothetical	1.28914	0.00478813	7145	7585	23.1473	7346	7679	22.4341	11046	11548	29.2442	11574	12239	29.2341	104.06
GMOY011179-RA hypothetical protein|protein_coding|scf7180000652160:4037438-4106651:1|	Reversion-inducing-cysteine-rich protein with kazal motifs	CG8947	coding hypothetical	1.28657	0.000421516	10825	10955	30.1564	10482	10621	27.9892	15589	15757	35.9939	17657	18104	39.0069	133.146
GMOY006589-RA hypothetical protein|protein_coding|scf7180000649175:47637-50591:-1|	Poly(U)-specific endoribonuclease homolog	CG2145	No match	1.28167	0.000989909	11227	11227	90.7621	13103	13103	101.408	18802	18802	126.134	18882	18882	119.478	437.782
GMOY003809-RA hypothetical protein|protein_coding|scf7180000647319:23063-32309:-1|	bric a brac - polytene chromosome chromocenter - polytene chromosome - regulation of transcription DNA-dependent - sequence-specific DNA binding	psq	coding hypothetical	1.27757	0.0028147	8108	8743	39.6877	9061	9769	42.4526	13123	14232	53.6105	13403	14734	52.3499	188.101
GMOY006165-RA hypothetical protein|protein_coding|scf7180000648873:79105-95316:1|	Serine/threonine specific protein phosphatase involved in cell cycle control PP2A-related	mts	serine/threonine-coding hypothetical	1.2766	4.99843e-07	20279	20279	136.037	21646	21646	139.011	31752	31752	176.755	33021	33022	173.386	625.188
GMOY010713-RA hypothetical protein|protein_coding|scf7180000652155:703508-731976:1|	Plexins (functional semaphorin receptors)	plexA	coding hypothetical	1.25992	0.000548955	17623	17623	40.5773	19179	19179	42.2755	26239	26239	50.1348	29922	29922	53.9255	186.913
GMOY002668-RA hypothetical protein|protein_coding|scf7180000644218:132984-185286:-1|	Probable E ubiquitin-protein ligase TRIP12	CG17735	ubiquitin ligase E3a, coding hypothetical	1.25835	0.000846306	28933	28933	56.9733	27016	27016	50.9282	41291	41291	67.4718	44072	44073	67.9283	243.302
GMOY011761-RA hypothetical protein|protein_coding|scf7180000652170:18628630-18660416:-1|	twenty-four - positive regulation of translation - locomotor rhythm	CG4857	No match	1.2438	0.00888689	19985	20017	42.1046	18371	18413	37.0778	27511	27579	48.1391	30366	30449	50.1307	177.452
GMOY011227-RA hypothetical protein|protein_coding|scf7180000652160:6015494-6021028:-1|	translation initiation factor	CG7414	eukaryotic translation initiation factor 3subunit, coding hypothetical	1.2436	0.00200468	25912	25958	115.667	24286	24334	103.803	38038	38113	140.929	37583	37719	131.552	491.952
GMOY002410-RA hypothetical protein|protein_coding|scf7180000643610:104837-109735:-1|	Microsomal triglyceride transfer protein	CG9342	Microsomal triglyceride transfer largesubunit coding hypothetical	1.24082	2.88294e-05	18886	18888	140.744	20653	20653	147.328	29581	29581	182.914	29754	29761	173.577	644.563
GMOY002103-RA hypothetical protein|protein_coding|scf7180000642692:4782-52929:1|	Bromodomain adjacent to zinc finger domain protein - metal ion binding - zinc ion binding - regulation of transcription DNA-dependent -	CG10897	bromodomain-containing coding hypothetical	1.2329	0.00314737	11578	12190	26.7473	11854	12670	26.6142	16751	17731	32.2849	18247	19524	33.5309	119.177
GMOY006920-RA hypothetical protein|protein_coding|scf7180000649576:58625-66626:1|	Uncharacterized protein - isomerase - protein folding - peptidyl-prolyl cis-trans isomerase	No match	hycoding hypothetical	1.21527	0.00826471	10776	10776	45.7116	12013	12013	48.7842	16545	16545	58.2404	16949	16950	56.2779	209.014
GMOY001860-RA hypothetical protein|protein_coding|scf7180000642254:5153-77685:-1|	Chromatin remodeling complex SWI/SNF component SWI2	CG3660	conserved hycoding hypothetical	1.21146	0.000179214	30776	30776	36.0422	34913	34913	39.1422	46407	46407	45.0994	49869	49869	45.7119	165.996
GMOY012011-RA hypothetical protein|protein_coding|scf7180000649808:30974-33780:1|	Unknown	Lsp1gamm	basic juvenile hormone sensitive hemolymtwo, coding hypothetical	1.14872	0.000123617	3092896	3092900	23586.3	3044672	3044672	22227.6	4219214	4219218	26700.2	4319888	4319954	25785.3	98299.4
GMOY000955-RA hypothetical protein|protein_coding|scf7180000640723:12698-20995:1|	Aromatic amino acid hydroxylase	ple	tyrosine 3-monooxygenase, coding hypothetical	1.10033	0.00751887	1442252	1442252	10162.2	1538822	1538822	10379.9	1991616	1991618	11645.1	1976012	1976055	10898	43085.2
GMOY000132-RA hypothetical protein|protein_coding|scf7180000639060:4533-6715:-1|	Drosophila sechellia ribosomal RNA (Dsec\ rRNA	No match	No match	-1.11376	0.0003974	69634	69638	4638.68	70555	70559	4499.45	74483	74485	4117.23	77952	77964	4064.82	17320.2
GMOY009878-RA hypothetical protein|protein_coding|scf7180000651930:266169-277712:-1|	Predicted E ubiquitin ligase	CG9381	RING finger coding hypothetical	-1.17622	0.00935543	20952	20952	53.6652	23623	23623	57.9244	21999	21999	46.7584	23857	23857	47.8281	206.176
GMOY007662-RA hypothetical protein|protein_coding|scf7180000650604:25-17827:1|	Probable E ubiquitin-protein ligase bre1	No match	No match	-1.22356	0.00167366	16822	16825	59.4358	17556	17558	59.3782	17173	17180	50.3622	16816	16826	46.5236	215.7
GMOY009095-RA hypothetical protein|protein_coding|scf7180000651771:201672-264498:1|	Rho guanine nucleotide exchange factor CDEP	cora	FERM domain-containing coding hypothetical	-1.22951	0.000411083	19748	19748	62.64	22119	22119	67.1665	20893	20893	54.9943	20261	20261	50.3025	235.103
GMOY002029-RA hypothetical protein|protein_coding|scf7180000642607:2598-5981:-1|	Vacuolar H+-ATPase V sector subunit B	Vha55	vacuolar ATsynthase subunit B, coding hypothetical	-1.24361	0.00106115	16979	16979	132.933	18285	18285	137.049	16018	16018	104.068	18333	18333	112.345	486.395
GMOY006839-RA hypothetical protein|protein_coding|scf7180000649348:12551-19113:-1|	trypsin-like serine protease precursor	CG17571	trycoding hypothetical	-1.25254	2.53498e-05	23244	23244	587.42	23151	23151	560.102	22702	22703	476.113	22129	22131	437.763	2061.4
GMOY008210-RA hypothetical protein|protein_coding|scf7180000651022:90515-105499:1|	Glycerol- dehydrogenase/dihydroxyacetone reductase	Gpdh	glycerol-3-dehydrogenase, coding hypothetical	-1.27289	0.00131703	16148	16148	185.19	15454	15454	169.667	15188	15188	144.54	14876	14876	133.532	632.928
GMOY000145-RA hypothetical protein|protein_coding|scf7180000639097:9779-10228:1|	Unknown	No match	No match	-1.28008	0.00298685	68800	68800	3856	67546	67546	3624.16	58839	58839	2736.55	70398	70399	3088.27	13305
GMOY003215-RA hypothetical protein|protein_coding|scf7180000645625:90780-130788:1|	AT - biological process - endoribonuclease	CG1578	conserved hycoding hypothetical	-1.28794	0.00557072	8734	8734	34.7781	9556	9556	36.4274	8731	8731	28.85	8436	8436	26.2923	126.348
GMOY004379-RA hypothetical protein|protein_coding|scf7180000648077:41857-44094:-1|	Mitochondrial F synthase subunit b/ATP4	ATPsyn-b	ATsynthase B chain, coding hypothetical	-1.28943	0.000556283	19435	19435	213.491	19632	19632	206.452	18947	18947	172.713	17699	17699	152.175	744.832
GMOY002770-RA hypothetical protein|protein_coding|scf7180000644388:49891-71174:-1|	Ca actin-bundling protein (actinin) alpha chain (EF-Hand protein superfamily)	beta-Spec	Sbeta chain, coding hypothetical	-1.29704	5.9909e-11	53437	53437	149.708	54427	54427	145.974	47595	47595	110.65	53187	53187	116.629	522.961
GMOY011773-RA hypothetical protein|protein_coding|scf7180000652170:18794337-18853236:-1|	Extracellular matrix glycoprotein Laminin subunits alpha and gamma	pcan	coding hypothetical	-1.30416	3.13756e-07	113389	113390	175.119	128608	128608	190.145	109616	109616	140.482	114809	114809	138.782	644.528
GMOY008295-RA hypothetical protein|protein_coding|scf7180000651117:17713-82024:-1|	Oxidation resistance protein	No match	nucleolar c7c, coding hypothetical	-1.30807	0.00593483	7521	7522	37.4203	8768	8769	41.7622	7337	7337	30.2888	7720	7720	30.0602	139.531
GMOY010392-RA hypothetical protein|protein_coding|scf7180000652140:76923-80148:-1|	Mitogen inducible gene product (contains ERM and PH )	CG14991	conserved hycoding hypothetical	-1.31647	0.00683826	7500	7500	52.1929	7568	7569	50.4252	6539	6540	37.7674	7334	7337	39.964	180.349
GMOY006777-RA hypothetical protein|protein_coding|scf7180000649305:32641-35560:1|	Pyruvate kinase	PyK	kinase, coding hypothetical	-1.31822	0.000941426	10592	10592	105.16	10141	10142	96.3952	9358	9359	77.1065	9700	9703	75.4013	354.063
GMOY002225-RA hypothetical protein|protein_coding|scf7180000643048:13777-22292:1|	Transporter ABC superfamily (Breast cancer resistance protein)	CG3164	ABC transcoding hypothetical	-1.32449	0.00362557	8034	8034	67.5145	8211	8211	66.0572	6873	6873	47.9292	7997	7997	52.6008	234.102
GMOY000551-RA hypothetical protein|protein_coding|scf7180000640100:16577-19657:-1|	Tropomodulin and leiomodulin	spdo	Trocoding hypothetical	-1.32521	1.9095e-05	14997	14997	210.415	15983	15983	214.68	14028	14028	163.327	14257	14257	156.567	744.989
GMOY001341-RA hypothetical protein|protein_coding|scf7180000641285:59-35970:-1|	Heterogeneous nuclear ribonucleoprotein R (RRM superfamily)	CG17838	Heterogeneous nuclear ribonucleoQ,coding hypothetical	-1.33522	0.000181854	10989	10989	183.732	12466	12466	199.532	10716	10716	148.678	10514	10514	137.592	669.533
GMOY005324-RA hypothetical protein|protein_coding|scf7180000648531:185054-191993:1|	Unknown	CG8502	No match	-1.36427	1.89191e-07	213177	213177	4889.55	244618	244618	5371.25	201100	201100	3827.62	204557	204558	3672.35	17760.8
GMOY003789-RA hypothetical protein|protein_coding|scf7180000647241:18834-30178:-1|	Hemolectin - hemolymph coagulation - cell adhesion - chitin metabolic process - chitin binding - wound healing - melanization defense response	Hml	hemolectin, coding hypothetical	-1.36532	0.00218046	61281	61363	158.3	72954	73032	180.362	60959	61015	130.617	57749	57895	116.9	586.178
GMOY011504-RA hypothetical protein|protein_coding|scf7180000652170:6250796-6254867:1|	protein tyrosine kinaseWEE family protein kinase - transferase - kinase - nucleotide binding - regulation of cell cycle - protein	No match	No match	-1.37105	0.00164732	7185	7185	136.931	7776	7776	141.87	6127	6127	96.8972	7093	7093	105.805	481.503
GMOY001503-RA hypothetical protein|protein_coding|scf7180000641479:16266-30450:-1|	Protein involved in the ER to Golgi transport step of secretion - intracellular protein transport - binding - vesicle fusion with Golgi apparatus -	CG4213	C10orf118, coding hypothetical	-1.3725	0.000935955	8171	8171	32.1191	7971	7973	30.0033	6910	6910	22.5401	7342	7343	22.5924	107.255
GMOY007917-RA hypothetical protein|protein_coding|scf7180000650729:3847-15422:-1|	Long-chain acyl-CoA synthetases (AMP-forming)	CG6178	luciferase, coding hypothetical	-1.3749	0.000677202	9773	9773	100.573	11459	11459	112.891	9310	9310	79.5044	9351	9351	75.32	368.288
GMOY008920-RA hypothetical protein|protein_coding|scf7180000651687:192449-193976:1|	alanine-glyoxylate transaminase 3	Spat	No match	-1.40851	0.000428237	7457	7457	110.657	8093	8093	114.97	6877	6877	84.6844	6466	6466	75.102	385.414
GMOY009017-RA hypothetical protein|protein_coding|scf7180000651758:399490-451314:1|	Adenylate/guanylate kinase	CG4225	Guanylate cyclase 32E coding hypothetical	-1.4149	0.000154698	8204	9397	24.3986	8885	10123	25.162	7452	9536	20.5462	7149	9412	19.1275	89.2343
GMOY002000-RA hypothetical protein|protein_coding|scf7180000642602:66924-76500:-1|	glutathione S-transferase	GstD1	GSTD1-5 coding hypothetical	-1.42278	0.00222731	5560	5571	26.7692	6092	6103	28.074	4646	4656	18.5654	5272	5288	19.8881	93.2968
GMOY012066-RA hypothetical protein|protein_coding|scf7180000648273:4152-18770:-1|	Major royal jelly protein	CG8063	yellow coding hypothetical	-1.43598	0.000890557	8368	8368	139.797	9243	9243	147.826	6637	6637	92.0106	8229	8229	107.603	487.237
GMOY006023-RA hypothetical protein|protein_coding|scf7180000648814:142228-149601:-1|	Protein containing BTB/POZ and Kelch involved in regulatory/signal transduction processes	kel	conserved hycoding hypothetical	-1.4362	0.00190957	5635	5638	20.7866	5739	5741	20.2631	4564	4566	13.9696	5032	5039	14.5413	69.5607
GMOY004545-RA hypothetical protein|protein_coding|scf7180000648142:19116-23318:-1|	vig - regulation of chromatin silencing - polytene chromosome puff - nucleus - polytene chromosome chromocenter - histone H methylation -	vig	activator inhibitor 1 RNA-binding coding hypothetical	-1.44082	1.77494e-09	17431	17431	140.808	17596	17596	136.075	14290	14290	95.7911	15157	15159	95.8461	468.519
GMOY007114-RA hypothetical protein|protein_coding|scf7180000650185:32283-55638:1|	Protein tyrosine phosphatase IVA1	PRL-1B	tyrosine tyIVA coding hypothetical	-1.44515	6.17408e-05	16771	16771	168.675	15695	15695	151.117	12600	12600	105.16	14665	14666	115.453	540.405
GMOY002255-RA hypothetical protein|protein_coding|scf7180000643143:58044-74264:-1|	Apoptosis-inducing factor 3	CG10700	rubredoxin-NAD reductase, coding hypothetical	-1.44545	0.00520938	4237	4237	23.1071	5057	5057	26.4022	4074	4074	18.4373	3685	3685	15.7299	83.6765
GMOY010458-RA hypothetical protein|protein_coding|scf7180000652144:357999-360900:1|	response to stimulus - regulation of transcription DNA-dependent - two-component signal transduction system (phosphorelay) - two-component response	CG6064	conserved hycoding hypothetical	-1.48053	0.00384224	4432	4432	39.6414	4315	4315	36.9479	3567	3567	26.4753	3588	3588	25.119	128.184
GMOY011531-RA hypothetical protein|protein_coding|scf7180000652170:6751853-6807119:-1|	Acetyl-CoA hydrolase	CG7920	4-hydroxybutyrate coenzyme A transferase,coding hypothetical	-1.483	0.00293582	20258	20258	61.1061	23268	23268	67.1903	19380	19380	48.5099	16017	16017	37.8155	214.622
GMOY002318-RA hypothetical protein|protein_coding|scf7180000643335:3962-14181:1|	Unknown product	PTB	tract-binding coding hypothetical	-1.48942	9.14316e-05	23313	23324	63.7841	21995	22002	57.6011	16638	16645	37.773	20297	20314	43.4815	202.64
GMOY008298-RA hypothetical protein|protein_coding|scf7180000651119:39804-44208:1|	Ca protein phosphatase	CanB	calcineurin subunit B isoform, coding hypothetical	-1.49018	9.42674e-09	30764	30764	360.14	29320	29320	328.588	24663	24663	239.587	24165	24165	221.419	1149.73
GMOY003579-RA hypothetical protein|protein_coding|scf7180000646649:4089-73448:-1|	Sodium/potassium-transporting ATPase subunit alpha	Atpalpha	sodium/ATalcoding hypothetical	-1.4956	4.49686e-05	27803	27809	179.838	33381	33384	206.678	24862	24864	133.431	24550	24555	124.29	644.238
GMOY003833-RA hypothetical protein|protein_coding|scf7180000647377:29132-54242:-1|	Peptide exporter ABC superfamily	CG5789	Canalicular multisorganic anion transcoding hypothetical	-1.49764	9.10722e-06	14084	14496	29.1364	15152	15455	29.7383	10616	11572	19.3012	13052	14506	22.821	100.997
GMOY009929-RA hypothetical protein|protein_coding|scf7180000651975:228109-240999:-1|	nucleus - NAD+ ADP-ribosyltransferase - extracellular space	Atpalpha	sodium/ATalcoding hypothetical	-1.49848	5.50069e-05	35882	35892	210.618	35049	35056	196.933	30679	30682	149.406	26547	26552	121.953	678.91
GMOY008900-RA hypothetical protein|protein_coding|scf7180000651668:26757-37539:1|	Unknown product	No match	No match	-1.50351	0.00336847	15152	15153	30.2065	13272	13274	25.3316	11080	11082	18.332	11860	11864	18.5111	92.3812
GMOY000206-RA hypothetical protein|protein_coding|scf7180000639217:65412-77877:-1|	Thor - determination of adult lifespan - regulation of mitochondrial translation - response to oxidative stress - response to starvation -	thor	No match	-1.50972	0.00165936	4333	4333	38.3447	4902	4902	41.5288	3668	3668	26.9361	3728	3728	25.8222	132.632
GMOY009255-RA hypothetical protein|protein_coding|scf7180000651830:30631-60813:-1|	Unknown product	No match	No match	-1.5113	9.66245e-06	8264	8302	182.586	8094	8117	170.899	6179	6196	113.079	6945	6979	120.137	586.701
GMOY006750-RA hypothetical protein|protein_coding|scf7180000649289:1433-27662:1|	Unknown	CG2761	conserved hycoding hypothetical	-1.5168	6.74458e-05	65109	65109	133.926	59215	59215	116.605	50371	50371	85.9795	48934	48934	78.7836	415.294
GMOY007542-RA hypothetical protein|protein_coding|scf7180000650460:8497-27216:-1|	Proline oxidase	slgA	oxidase, coding hypothetical	-1.52217	5.12211e-06	53938	53938	354.754	50080	50081	315.33	42270	42270	230.703	40489	40490	208.44	1109.23
GMOY003770-RA hypothetical protein|protein_coding|scf7180000647149:3900-5102:-1|	Glutamine synthetase	Gs1	glutamine synthetase 1, coding hypothetical	-1.52801	0	89552	89552	1552.04	92203	92203	1529.79	70438	70438	1013.03	73585	73586	998.209	5093.06
GMOY010032-RA hypothetical protein|protein_coding|scf7180000652018:15134-36983:1|	CG isoform C	CG13784	conserved hycoding hypothetical	-1.54579	0.000126177	5435	5435	25.5735	6211	6211	27.9776	4606	4606	17.9847	4498	4498	16.5657	88.1015
GMOY007217-RA hypothetical protein|protein_coding|scf7180000650256:22-21406:-1|	ETS transcription factor E74B	Eip74EF	No match	-1.5466	1.00779e-07	13422	13647	97.209	14171	14380	98.059	11280	11451	67.6864	10282	10438	58.1951	321.149
GMOY002053-RA hypothetical protein|protein_coding|scf7180000642625:20592-29612:-1|	Dihydrolipoamide succinyltransferase ( dehydrogenase E subunit)	CG5214	Dihydrolisuccinyltransferase comof 2-oxoglutarate dehydrogenase, coding hypothetical	-1.54942	0	30899	30907	242.983	33898	33900	255.139	25990	25996	169.595	24550	24556	151.104	818.821
GMOY009930-RA hypothetical protein|protein_coding|scf7180000651978:373-8949:1|	chloride channel-a isoform C	CG6942	Chloride channel ClC-Ka, coding hypothetical	-1.55219	0.00169276	3864	3864	16.8786	4335	4335	18.128	3173	3173	11.5016	3214	3214	10.9887	57.4969
GMOY010262-RA hypothetical protein|protein_coding|scf7180000652112:51514-120737:1|	Adaptor protein Enigma	CG18576	coding hypothetical	-1.55438	0	304191	304217	1361.98	314265	314309	1347.11	236824	236870	880.004	244852	244899	858.169	4447.25
GMOY003168-RA hypothetical protein|protein_coding|scf7180000645527:3-2162:-1|	Polypyrimidine tract-binding protein	PTB	tract-binding coding hypothetical	-1.55774	0.000231263	5075	5078	161.146	5457	5461	165.904	4111	4113	108.311	4066	4069	101.068	536.43
GMOY000844-RA hypothetical protein|protein_coding|scf7180000640559:6171-10261:1|	Acyl-CoA synthetase	bgm	Long-chain-fatty-acid--CoA ligase, coding hypothetical	-1.57453	2.74055e-06	11578	11581	96.8148	10767	10770	86.1927	8812	8825	61.2208	8373	8394	54.9243	299.153
GMOY008925-RA hypothetical protein|protein_coding|scf7180000651693:72527-95522:-1|	Glutamate synthase	CG9674	ferredoxin-deglutamate synthase 2,coding hypothetical	-1.58308	0.00121632	37133	37136	76.3947	46518	46529	91.6328	33035	33049	56.4177	30713	30727	49.4753	273.921
GMOY006970-RA hypothetical protein|protein_coding|scf7180000649751:60406-70895:1|	Extracellular matrix glycoprotein Laminin subunits alpha and gamma	No match	No match	-1.58332	3.54988e-14	29679	29679	257.506	33415	33415	277.548	24619	24619	177.255	23531	23531	159.801	872.11
GMOY006145-RA hypothetical protein|protein_coding|scf7180000648863:10042-67228:1|	Actin-binding cytoskeleton protein filamin	cher	Filamin-C, coding hypothetical	-1.58975	0	72426	72426	210.223	76698	76698	213.123	53834	53834	129.668	59784	59784	135.822	688.836
GMOY003508-RA hypothetical protein|protein_coding|scf7180000646325:133846-138844:-1|	DNA-directed RNA polymerase subunit E'	CG4769	cytochrome c1, heme coding hypothetical	-1.59064	1.44853e-13	16340	16340	128.316	16852	16852	126.689	12149	12149	79.1693	13126	13126	80.6789	414.853
GMOY004639-RA hypothetical protein|protein_coding|scf7180000648171:62949-64058:1|	Alpha-parvin	CG12533	beta-coding hypothetical	-1.59629	2.58526e-05	5571	5571	104.641	6497	6497	116.826	4391	4391	68.4418	4753	4753	69.8774	359.787
GMOY011218-RA hypothetical protein|protein_coding|scf7180000652160:5885234-5891212:-1|	Unknown	CG9290	structural constituent of cuticle, coding hypothetical	-1.59914	7.71017e-10	135729	135729	4947.3	128215	128215	4473.98	94332	94332	2853.28	105880	105884	3020.83	15295.4
GMOY001664-RA hypothetical protein|protein_coding|scf7180000641809:9752-26618:1|	intracellular signal transduction - diacylglycerol binding	CG10737	conserved hycoding hypothetical	-1.60033	4.76421e-13	27321	27321	163.968	31233	31233	179.447	21577	21577	107.459	22673	22673	106.505	557.378
GMOY006585-RA hypothetical protein|protein_coding|scf7180000649169:30105-50306:-1|	Ca isoform G	Ca-beta	Voltage-deL-tycalcium channel,coding hypothetical	-1.60054	0.00112604	3679	3679	27.8218	4068	4068	29.4507	2878	2878	18.0607	2977	2977	17.6211	92.9543
GMOY005131-RA hypothetical protein|protein_coding|scf7180000648435:8-5551:-1|	Focal adhesion protein PINCH- contains LIM	stck	coding hypothetical	-1.60068	0.00011116	4718	4719	54.328	5596	5597	61.6862	4085	4085	39.026	3691	3693	33.2777	188.318
GMOY001212-RA hypothetical protein|protein_coding|scf7180000641048:76144-82957:1|	cuticular protein LCP family member precursor	No match	No match	-1.60442	0.00446657	213912	213912	2086.02	272963	272963	2548.28	193244	193244	1563.79	172610	172613	1317.52	7515.62
GMOY009284-RA hypothetical protein|protein_coding|scf7180000651837:89789-152098:1|	Esterases and lipases	Nrt	beta-glucosidase, coding hypothetical	-1.61183	0.000175573	15132	15132	60.5783	17886	17886	68.5478	13352	13352	44.3564	11353	11355	35.5802	209.063
GMOY006344-RB hypothetical protein|protein_coding|scf7180000648975:47194-60896:-1|	Unknown product	CG12789	croquemort, coding hypothetical	-1.61248	0.000962935	9215	9301	26.3729	10162	10248	27.818	6130	6194	14.5743	8454	8554	18.9844	87.7495
GMOY005234-RA hypothetical protein|protein_coding|scf7180000648492:47989-82949:1|	PFTAIRE-interacting factor - sequence-specific DNA binding transcription factor - sequence-specific DNA binding - regulation of transcription	CG11773	No match	-1.61355	1.80375e-14	125024	125024	225.724	121524	121524	210.042	86432	86432	129.494	98892	98892	139.748	705.008
GMOY000347-RA hypothetical protein|protein_coding|scf7180000639576:127005-150185:1|	Guanine-nucleotide releasing factor	Rgl	ral guanine nucleotide exchange factor,coding hypothetical	-1.61716	0.00400641	9039	9039	42.9581	9830	9830	44.7236	5799	5799	22.87	8371	8372	31.1425	141.694
GMOY011940-RA hypothetical protein|protein_coding|scf7180000652170:24304791-24311058:-1|	Protein containing BTB/POZ and Kelch involved in regulatory/signal transduction processes	CG11250	conserved hycoding hypothetical	-1.61727	0.00147137	3472	5613	20.9314	3690	5487	19.5883	2556	4938	15.2807	2807	5694	16.6196	72.4199
GMOY002333-RA hypothetical protein|protein_coding|scf7180000643389:151646-153807:-1|	Unknown	CG11370	No match	-1.62105	0	26249	26249	381.11	29181	29181	405.599	20927	20927	252.135	20405	20406	231.897	1270.74
GMOY007756-RA hypothetical protein|protein_coding|scf7180000650659:5213-6618:-1|	Serine/threonine kinase	CG11221	eye-skinase C, coding hypothetical	-1.62111	0.000138603	5183	5183	78.8774	4900	4900	71.3882	4019	4019	50.7549	3504	3504	41.7384	242.759
GMOY001776-RA hypothetical protein|protein_coding|scf7180000642081:268892-271506:-1|	Actin-related protein - Arp4p/Act3p	Act57B	Actin, musclecoding hypothetical	-1.62267	0	1320340	1320345	16327.6	1372235	1372242	16245.2	1023310	1023314	10501	983695	983743	9521.73	52595.5
GMOY004118-RA hypothetical protein|protein_coding|scf7180000647965:20-25428:-1|	protein - intracellular membrane-bounded organelle - cell differentiation - microtubule cytoskeleton - biological process -	CG1625	No match	-1.62766	3.43166e-08	19105	19107	71.7263	17843	17843	64.1229	13362	13362	41.6242	14159	14159	41.6024	219.076
GMOY008104-RA hypothetical protein|protein_coding|scf7180000650913:6300-48667:-1|	Neutral trehalase	CG9364	Trehalase coding hypothetical	-1.6286	0.00138727	3585	3585	28.089	3454	3454	25.9077	2739	2739	17.8085	2490	2490	15.2703	87.0755
GMOY011626-RA hypothetical protein|protein_coding|scf7180000652170:10847415-10874974:1|	Predicted E ubiquitin ligase	CG10277	sRING finger coding hypothetical	-1.63223	9.75497e-05	4853	4918	30.7734	4869	4935	29.562	3400	3478	18.0595	3820	3997	19.5759	97.9707
GMOY010456-RA hypothetical protein|protein_coding|scf7180000652144:143509-150501:1|	Adenine deaminase/adenosine deaminase	CG5992	No match	-1.63286	0.000934518	3780	3780	22.5237	3604	3606	20.5699	2687	2688	13.2913	2793	2793	13.0262	69.4111
GMOY011751-RA hypothetical protein|protein_coding|scf7180000652170:17839557-17855106:-1|	WD repeat protein	CG1905	breast carcinoma AMsequence, coding hypothetical	-1.63402	4.39522e-14	15016	15016	36.0725	16316	16316	37.5228	11329	11329	22.5841	11874	11874	22.3264	118.506
GMOY003842-RA hypothetical protein|protein_coding|scf7180000647477:22876-23926:-1|	Flavin-containing amine oxidase	BG:BACR4	zinc metallocoding hypothetical	-1.63472	0.000893154	3873	3873	81.813	3525	3525	71.2842	2736	2736	47.9601	2749	2749	45.4516	246.509
GMOY005246-RA hypothetical protein|protein_coding|scf7180000648493:31736-57374:-1|	cytochrome c oxidase subunit I	CG11628	Cytohesin-1, coding hypothetical	-1.63516	0.00423423	6491	6491	18.7624	5635	5635	15.593	3949	3949	9.47222	5069	5069	11.4683	55.2959
GMOY008836-RA hypothetical protein|protein_coding|scf7180000651617:23468-42556:-1|	Son of sevenless - tracheal outgrowth open tracheal system - negative regulation of S phase of mitotic cell cycle - regulation of Rho protein signal	Sos	ras GTexchange factor, son of sevenless,coding hypothetical	-1.64359	7.38917e-06	16390	20298	52.3179	14874	17992	44.3952	11314	13488	28.8492	11750	14845	29.9487	155.511
GMOY003006-RA hypothetical protein|protein_coding|scf7180000645037:33516-35252:-1|	Predicted dehydrogenase	CG12466	alcohol dehydrogenase, coding hypothetical	-1.64679	0.000181239	9998	15885	261.811	8877	14166	223.516	6711	10785	147.506	7195	12060	155.578	788.412
GMOY007794-RA hypothetical protein|protein_coding|scf7180000650671:742009-744953:1|	zgc: - mitochondrial calcium ion transport - calcium-mediated signaling - protein complex oligomerization - calcium channel - elevation of	CG18769	conserved hycoding hypothetical	-1.65068	3.4033e-05	4907	4907	51.5144	5510	5510	55.3762	3502	3502	30.5083	4142	4142	34.0348	171.434
GMOY009940-RA hypothetical protein|protein_coding|scf7180000651988:7847-15242:-1|	bZIP transcription factor	vri	transcrifactor nfil3/e4bcoding hypothetical	-1.65199	6.52851e-07	6589	6589	33.4249	7685	7685	37.321	4993	4993	21.0184	5459	5459	21.6752	113.44
GMOY010436-RA hypothetical protein|protein_coding|scf7180000652142:55766-70883:-1|	CG9626	CG9626	No match	-1.65673	0.000146789	7697	7712	28.1643	7868	7878	27.5427	4886	4893	14.8285	6522	6532	18.6715	89.2069
GMOY003656-RA hypothetical protein|protein_coding|scf7180000646822:302426-304383:-1|	Serpin	CG1865	serine inhibitor, coding hypothetical	-1.65906	0.00553484	2712	2712	33.3	2511	2511	29.5162	1771	1771	18.0452	2050	2050	19.7019	100.563
GMOY011607-RA hypothetical protein|protein_coding|scf7180000652170:9757611-9776127:-1|	ecdysone receptor co-activator Taiman	CG18494	No match	-1.66035	0	21038	21038	68.3115	21151	21151	65.7475	14291	14291	38.5071	16519	16519	41.983	214.549
GMOY002754-RA hypothetical protein|protein_coding|scf7180000644367:46516-57332:-1|	RasGTPase-activating proteinvacuolar sorting protein domain-containing protein - regulation of small GTPase mediated signal transduction -	CG9932	hycoding hypothetical	-1.66099	0.00524353	28294	28295	81.1684	24433	24434	67.1013	16714	16718	39.797	21900	21904	49.1813	237.248
GMOY002337-RA hypothetical protein|protein_coding|scf7180000643395:9357-9620:-1|	Polypyrimidine tract-binding protein	PTB	No match	-1.66227	8.91685e-06	5406	5407	427.016	6057	6057	457.936	4259	4259	279.116	4074	4075	251.893	1415.96
GMOY000435-RA hypothetical protein|protein_coding|scf7180000639789:42123-67857:-1|	Dihydropyrimidine dehydrogenase	Reg-3B	Dihydrodehydrogenase, coding hypothetical	-1.66899	9.25926e-15	15123	15123	32.4387	16012	16012	32.8799	10742	10744	19.1241	11852	11852	19.8984	104.341
GMOY009237-RA hypothetical protein|protein_coding|scf7180000651823:109136-118581:-1|	muscle LIM protein at 84B	Mlp60A	muscle lim coding hypothetical	-1.67041	0.00021781	172858	172858	1427.32	152332	152332	1204.15	108231	108231	741.602	128252	128254	828.899	4201.97
GMOY001728-RA hypothetical protein|protein_coding|scf7180000641942:4209-6216:-1|	salivary mucin	No match	No match	-1.67969	0.00214079	9674	9674	103.487	8234	8234	84.3238	6020	6020	53.4399	6932	6932	58.0415	299.292
GMOY006337-RA hypothetical protein|protein_coding|scf7180000648969:2077-19166:1|	FSH-TSH	Fsh	class A rhodoG-coureceGcoding hypothetical	-1.68397	0.000524479	3722	3753	31.274	3465	3484	27.7934	2351	2377	16.437	2831	2912	18.9931	94.4975
GMOY008082-RA hypothetical protein|protein_coding|scf7180000650893:107372-127318:1|	NADPH oxidase - positive regulation of reactive oxygen species metabolic process - oxidation-reduction process - cytokine secretion - NADP binding	CG3896	NADoxidase, coding hypothetical	-1.6946	0	16689	16689	78.6338	18306	18306	82.5717	11758	11758	45.9728	13249	13249	48.8609	256.039
GMOY002073-RA hypothetical protein|protein_coding|scf7180000642671:51928-66638:-1|	Unknown product	No match	No match	-1.69778	1.00957e-07	14268	14268	104.672	13186	13187	92.6132	9867	9867	60.0678	9724	9724	55.8358	313.189
GMOY003471-RA hypothetical protein|protein_coding|scf7180000646250:75259-79363:-1|	Ras oncogene at - GTP catabolic process - small GTPase mediated signal transduction - membrane - GTP binding - GDP binding - GTPase	Ras64B	ras, coding hypothetical	-1.69851	1.39478e-08	7971	7971	75.8166	8440	8440	76.8516	6017	6019	47.5078	5664	5664	42.1672	242.343
GMOY001821-RA hypothetical protein|protein_coding|scf7180000642162:17984-23814:1|	DNA damage inducible protein	CG4420	DNA-damage inducible ddi1, coding hypothetical	-1.70188	3.89193e-09	13421	13421	102.385	12577	12577	91.852	9134	9134	57.8232	9379	9379	56.0027	308.063
GMOY007801-RA hypothetical protein|protein_coding|scf7180000650671:936814-942361:1|	Uncharacterized protein - heart trabecula formation - ventricular cardiac muscle cell development - atrial cardiac muscle cell development - metal	CG9959	limcoding hypothetical	-1.70554	2.91575e-07	24043	24043	154.621	28961	28961	178.3	17801	17801	94.9975	19785	19787	99.5999	527.518
GMOY001788-RA hypothetical protein|protein_coding|scf7180000642093:5792-11025:1|	Annexin	ImpL2	Neural/ectodermal develofactor IMcoding hypothetical	-1.71527	0.00238586	2608	2608	21.9431	2831	2831	22.8029	2026	2026	14.1455	1804	1804	11.8803	70.7718
GMOY012343-RA hypothetical protein|protein_coding|scf7180000641100:99996-109893:-1|	Synaptic vesicle transporter SVOP	CG6600	organic cation transcoding hypothetical	-1.71883	0.00342249	28302	28302	250.457	35986	35986	304.866	24730	24730	181.606	20322	20322	140.761	877.691
GMOY007574-RA hypothetical protein|protein_coding|scf7180000650510:66861-93121:-1|	apoptotic process - zinc ion binding	CG15105	nhl recoding hypothetical	-1.72211	0	40236	40237	186.55	42009	42010	186.458	30058	30061	115.654	27675	27679	100.443	589.105
GMOY008497-RA hypothetical protein|protein_coding|scf7180000651385:7863-13300:1|	collagen alpha- chain-like	CG1735	No match	-1.7235	1.73313e-05	4395	4395	83.4543	5237	5237	95.1988	3585	3585	56.4895	3157	3157	46.9207	282.063
GMOY005442-RA hypothetical protein|protein_coding|scf7180000648591:113690-128888:-1|	Unknown	RfaBpB	acoding hypothetical	-1.72756	5.5686e-05	40983	535683	939.409	39956	521050	874.753	31776	412357	600.079	24801	703732	965.948	3380.19
GMOY011554-RA hypothetical protein|protein_coding|scf7180000652170:7443698-7454961:-1|	hypothetical secreted peptide precursor	Mlc2	coding hypothetical	-1.72836	0	455596	455618	1825.04	499296	499318	1914.73	332638	332658	1105.75	335551	335588	1052.15	5897.67
GMOY002203-RA hypothetical protein|protein_coding|scf7180000642974:76821-84921:-1|	Unknown	CG13183	conserved hycoding hypothetical	-1.73933	1.17872e-11	10445	10445	159.189	11530	11530	168.226	7945	7945	100.482	7318	7318	87.2968	515.195
GMOY000334-RA hypothetical protein|protein_coding|scf7180000639564:8775-41985:1|	Smrter - protein binding - phagocytosis engulfment - DNA binding - regulation of mitotic cell cycle - negative regulation of transcription	CG9924	Scoding hypothetical	-1.73939	0	48112	48151	125.067	46727	46760	116.271	31969	31977	68.9232	34110	34123	69.3723	379.634
GMOY004886-RA hypothetical protein|protein_coding|scf7180000648315:3123-49524:-1|	Mnt - sequence-specific DNA binding - phagocytosis engulfment - negative regulation of cell growth - regulation of cell cycle - protein binding -	EG:114E2	No match	-1.74695	0.00041668	7268	7271	25.0737	6302	6305	20.8146	4291	4292	12.2821	5148	5151	13.9032	72.0736
GMOY012003-RA hypothetical protein|non_coding_cds|scf7180000643111:3530-8059:1|	Unknown product	CG11335	conserved hycoding hypothetical	-1.74735	7.79143e-06	6620	6621	30.4732	7613	7615	33.5523	5348	5350	20.4332	4477	4477	16.128	100.587
GMOY008662-RA hypothetical protein|protein_coding|scf7180000651487:14549-36552:1|	CG isoform D	No match	No match	-1.74823	8.14294e-06	6129	6131	248.691	5570	5573	216.41	4256	4258	143.325	3845	3849	122.202	730.628
GMOY006185-RA hypothetical protein|protein_coding|scf7180000648879:111526-124631:1|	Unknown product	Hn	tyrosine/trymonooxygenase, coding hypothetical	-1.74981	0.00142625	31805	31805	166.905	41746	41746	209.724	24158	24158	105.202	26623	26623	109.353	591.183
GMOY000332-RA hypothetical protein|protein_coding|scf7180000639555:14838-68136:1|	hypothetical protein DVIR 6g0004	CG1674	hycoding hypothetical	-1.75749	0	40420	40420	239.752	39262	39262	222.945	26204	26204	128.98	28760	28760	133.523	725.201
GMOY012178-RA hypothetical protein|protein_coding|scf7180000650200:7641-17452:1|	Phosphatidylinositol transfer protein	rdgB	membrane-associated coding hypothetical	-1.76374	6.34097e-05	3678	3678	20.5642	4243	4243	22.7108	2623	2623	12.1699	2809	2810	12.2972	67.742
GMOY012002-RA hypothetical protein|protein_coding|scf7180000648792:291086-383215:-1|	Fry-like conserved	CG6780	heat containing coding hypothetical	-1.77366	7.46644e-08	14577	14577	32.432	17373	17373	37.0033	9951	9951	18.3722	11855	11855	20.6447	108.452
GMOY007006-RA hypothetical protein|protein_coding|scf7180000649861:11500-15008:-1|	Mitochondrial oxaloacetate carrier protein	CG1907	mitochondrial 2-oxoglutarate/malate carriercoding hypothetical	-1.77432	3.28983e-05	6960	6960	137.416	6196	6196	117.111	4441	4441	72.7608	4550	4550	70.3136	397.602
GMOY000592-RA hypothetical protein|protein_coding|scf7180000640159:18348-58685:-1|	Serine/threonine protein kinase Chk2	CG1776	calcium/calmodulin-dekinase tycoding hypothetical	-1.77628	1.80375e-14	12457	12457	56.3873	12105	12105	52.4556	7894	7894	29.652	8874	8877	31.451	169.946
GMOY002642-RA hypothetical protein|protein_coding|scf7180000644145:57051-63047:1|	lethal ( essential for life - regulation of autophagy - regulation of translational initiation by eIF alpha phosphorylation - protein lipidation -	l(2)efl	lethal, coding hypothetical	-1.78216	0.00200318	2740	2770	58.9915	2367	2388	48.6859	1611	1632	28.8415	1870	1903	31.7211	168.24
GMOY005682-RA hypothetical protein|protein_coding|scf7180000648704:104844-109412:1|	myosin alkali light chain 1	Mlc1	myosin light chain alkali, coding hypothetical	-1.79215	0.00245316	661159	661159	9846.23	554617	554619	7907.11	365131	365132	4512.35	459983	460003	5361.97	27627.7
GMOY012309-RA hypothetical protein|protein_coding|scf7180000652156:531402-531795:1|	lethal ( essential for life - regulation of autophagy - regulation of translational initiation by eIF alpha phosphorylation - protein lipidation -	l(2)efl	lethal, coding hypothetical	-1.79293	3.41304e-06	4968	4980	263.527	4791	4799	243.112	3386	3391	148.906	3202	3210	132.954	788.498
GMOY001211-RA hypothetical protein|protein_coding|scf7180000641048:1414-2760:1|	cuticular protein glycine-rich precursor Bombyx mori	No match	No match	-1.79555	0.000445997	220160	220160	3407.71	285734	285734	4233.95	172268	172268	2212.68	167677	167681	2031.46	11885.8
GMOY000966-RA hypothetical protein|protein_coding|scf7180000640728:13051-125864:-1|	Heparin sulfate cell surface proteoglycan	dally	Glycoding hypothetical	-1.80095	2.80251e-13	10643	10655	66.3926	10986	10993	65.5755	6981	6992	36.154	7566	7587	37.0029	205.125
GMOY004151-RA hypothetical protein|protein_coding|scf7180000647982:77177-105493:1|	Membrane glycoprotein LIG-1	CG7545	leucine-rich transmembrane coding hypothetical	-1.80414	1.80375e-14	27271	27272	137.877	28377	28378	137.345	19782	19787	83.0122	17489	17493	69.221	427.455
GMOY012188-RA hypothetical protein|protein_coding|scf7180000648465:1888-87686:-1|	Diacylglycerol kinase	rdgA	Diacylglycerol kinase zeta, coding hypothetical	-1.81095	9.10478e-10	8076	8076	40.6713	8662	8663	41.7656	5891	5891	24.6189	5275	5275	20.7929	127.849
GMOY002801-RA hypothetical protein|protein_coding|scf7180000644522:59-6903:1|	Unknown	No match	No match	-1.81746	0.00943812	11746	12693	159.23	15396	16398	196.93	10195	10970	114.197	7772	8770	86.1114	556.469
GMOY007613-RA hypothetical protein|protein_coding|scf7180000650553:256384-291181:-1|	Nuclear receptors of the nerve growth factor-induced protein B type	No match	No match	-1.83171	0.00428153	2874	2874	20.9367	2584	2584	18.0208	1458	1458	8.81391	2170	2170	12.3732	60.1447
GMOY007447-RA hypothetical protein|protein_coding|scf7180000650393:8165-30658:-1|	Sodium-neurotransmitter symporter	CG3252	sodium-denutrient amino acidtranscoding hypothetical	-1.83252	2.82502e-08	5787	5788	31.062	6817	6817	35.023	3824	3824	17.0297	4502	4502	18.9106	102.025
GMOY008723-RA hypothetical protein|protein_coding|scf7180000651509:25662-36462:-1|	Non-ribosomal peptide synthetase/alpha-aminoadipate reductase	e	firefly luciferase, coding hypothetical	-1.83769	8.2304e-09	15059	15059	101.938	18057	18057	117.016	10462	10462	58.7685	11327	11327	60.0145	337.738
GMOY004008-RA hypothetical protein|protein_coding|scf7180000647885:43125-44689:1|	Unknown	CG7365	B, coding hypothetical	-1.84475	1.03937e-05	4092	4092	67.5498	4149	4149	65.5679	2473	2473	33.8767	2945	2945	38.0517	205.046
GMOY009254-RA hypothetical protein|protein_coding|scf7180000651830:10995-30333:-1|	Ecdysone-induced protein isoform C	CG6273	No match	-1.85676	2.15196e-08	19247	19254	161.283	17505	17511	140.423	11457	11464	79.6878	12557	12569	82.4077	463.801
GMOY005539-RA hypothetical protein|protein_coding|scf7180000648634:67913-88195:1|	Adenylosuccinate synthase	CG17272	adenylosuccinate synthetase, coding hypothetical	-1.86911	0.000165383	4207	7134	38.3843	4470	7620	39.2495	3152	5723	25.5525	2448	6157	25.9292	129.115
GMOY002408-RA hypothetical protein|protein_coding|scf7180000643610:33570-53912:-1|	Probable Rab-GAPs	CG9339	conserved hycoding hypothetical	-1.87323	2.294e-07	11731	11731	84.1071	13775	13775	94.5471	8927	8927	53.1119	7493	7493	42.0488	273.815
GMOY010294-RA hypothetical protein|protein_coding|scf7180000652116:134761-136718:-1|	GK11382	No match	No match	-1.88445	0	92125	92125	6884.39	87401	87401	6252.64	58501	58501	3627.77	56864	56865	3326.08	20090.9
GMOY009868-RA hypothetical protein|protein_coding|scf7180000651924:106896-147661:1|	Protein disulfide isomerase (prolyl beta subunit)	CG9432	coding hypothetical	-1.88578	2.88024e-10	90583	90588	351.91	95278	95291	354.382	50905	50910	164.116	68747	68754	209.054	1079.46
GMOY004360-RA hypothetical protein|protein_coding|scf7180000648063:28018-65415:-1|	Unknown product	CG12845	No match	-1.89429	0	20554	20620	37.6951	21715	21794	38.1411	12662	12764	19.363	14373	14497	20.7432	115.942
GMOY010878-RA hypothetical protein|protein_coding|scf7180000652157:2183011-2229225:-1|	Ca protein kinase EF-Hand protein superfamily	CG18021	conserved hycoding hypothetical	-1.89692	0	80550	80550	124.873	81245	81245	120.575	49727	49727	63.971	53608	53609	65.0489	374.468
GMOY009349-RA hypothetical protein|protein_coding|scf7180000651840:1271299-1281848:1|	GTP cyclohydrolase I	Pu0	GTcyclohydrolase I, coding hypothetical	-1.90165	4.05568e-08	16171	16171	162.093	19632	19632	188.388	10507	10507	87.3969	12274	12274	96.2974	534.175
GMOY009338-RA hypothetical protein|protein_coding|scf7180000651840:1002209-1091093:-1|	cell proliferation - proteolysis - metalloendopeptidase - cellular component	CG9850	conserved hycoding hypothetical	-1.90505	0	44166	44166	289.115	49351	49351	309.27	28695	28695	155.875	30701	30701	157.302	911.563
GMOY005114-RA hypothetical protein|protein_coding|scf7180000648424:570-9604:1|	Adenylate cyclase-associated protein (CAP/Srv2p)	capt	adenylyl cyclase-associated coding hypothetical	-1.91185	3.24353e-11	27667	27740	181.134	25534	25583	159.92	15878	16071	87.0813	17887	18050	92.2508	520.386
GMOY007746-RA hypothetical protein|protein_coding|scf7180000650658:119591-136424:-1|	Troponin I	wupA	TroI, coding hypothetical	-1.91456	1.41286e-05	113508	113508	1492.16	98260	98260	1236.59	62983	62983	687.07	71338	71339	734.033	4149.85
GMOY011753-RA hypothetical protein|protein_coding|scf7180000652170:18060180-18180705:1|	small GTPase mediated signal transduction - intracellular - GTP binding - GTPase	CG12102	GTrho, coding hypothetical	-1.92373	0.000591	2718	2719	21.6619	2467	2468	18.8232	1368	1373	9.07711	1911	1914	11.9352	61.4974
GMOY000299-RA hypothetical protein|protein_coding|scf7180000639471:27479-70844:-1|	E ubiquitin-protein ligase MYLIP	CG12489	No match	-1.92709	6.0212e-13	8517	8517	61.7433	9077	9077	62.9948	5530	5530	33.2673	5514	5515	31.2931	189.298
GMOY003161-RA hypothetical protein|protein_coding|scf7180000645473:75890-80236:-1|	glycoprotein hormone receptor II	rk0	class A rhodoG-coureceGcoding hypothetical	-1.92757	5.71945e-05	3052	3052	19.8478	3222	3222	20.0592	1902	1902	10.2643	2039	2039	10.3788	60.55
GMOY005191-RA hypothetical protein|protein_coding|scf7180000648466:16261-21774:1|	drop dead - digestive system process - defecation - digestion - transferase transferring acyl groups other than amino-acyl groups - response to	No match	conserved hycoding hypothetical	-1.9391	2.49501e-13	8439	8439	36.0844	9427	9427	38.5888	5109	5109	18.1281	6052	6052	20.2548	113.056
GMOY003481-RA hypothetical protein|protein_coding|scf7180000646258:346951-351737:1|	mitochondrial processing peptidase beta subunit	CG3731	ubiquinol-cytochrome C reductase, core coding hypothetical	-1.94096	0.000463268	6712	11563	55.8186	7666	12744	58.8944	5267	8689	34.8071	3650	7892	29.8192	179.339
GMOY003839-RA hypothetical protein|protein_coding|scf7180000647437:709-2688:-1|	Permease of the major facilitator superfamily	CG5304	sialin, coding hypothetical	-1.94261	0.000459295	2546	2546	30.988	2477	2477	28.8616	1743	1743	17.6044	1380	1380	13.1466	90.6005
GMOY012308-RA hypothetical protein|non_coding_cds|scf7180000652156:531863-532038:1|	lethal ( essential for life - regulation of autophagy - regulation of translational initiation by eIF alpha phosphorylation - protein lipidation -	No match	No match	-1.94449	0.0027587	2144	2308	273.41	1795	1906	216.153	1260	1354	133.103	1196	1296	120.167	742.833
GMOY003513-RA hypothetical protein|protein_coding|scf7180000646337:39232-40644:1|	Citrate synthase	CG3861	citrate synthase, coding hypothetical	-1.96863	0.00644433	1498	1975	29.1418	1623	2022	28.5621	947	1141	13.9709	971	1511	17.4508	89.1256
GMOY008757-RA hypothetical protein|protein_coding|scf7180000651525:26578-58668:1|	hypothetical conserved protein	No match	No match	-1.97108	0	472297	472297	1903.92	502781	502781	1940.31	292020	292020	976.866	306753	306757	967.894	5788.99
GMOY005671-RA hypothetical protein|protein_coding|scf7180000648702:43096-52438:1|	Unknown product	CG5971	CDC6, coding hypothetical	-1.97138	0	31587	34356	84.609	35341	38353	90.4216	19360	21073	43.0654	21740	24652	47.5188	265.615
GMOY001096-RA hypothetical protein|protein_coding|scf7180000640906:14235-40192:1|	F-box protein containing LRR	CG9003	F-box/LRR-recoding hypothetical	-1.97598	2.88677e-08	4747	4747	46.1837	5629	5629	52.4276	3200	3200	25.835	3143	3144	23.9416	148.388
GMOY011767-RA hypothetical protein|protein_coding|scf7180000652170:18704704-18757697:1|	Histone deacetylase complex catalytic component HDA1	CG1770	histone deacetylase 7A, coding hypothetical	-1.98096	3.70601e-07	4022	4023	18.1906	4814	4816	20.8469	2641	2642	9.9133	2750	2752	9.73969	58.6905
GMOY007612-RA hypothetical protein|protein_coding|scf7180000650553:109986-124012:-1|	Nuclear receptors of the nerve growth factor-induced protein B type	Eip75B	ecdysone-induced 75B, coding hypothetical	-1.99808	7.8007e-06	34796	34796	161.503	43822	43822	194.717	25024	25024	96.3824	22422	22422	81.4566	534.059
GMOY008683-RA hypothetical protein|protein_coding|scf7180000651497:55515-69802:1|	GJ13922	CG13696	No match	-2.00357	4.03301e-06	3483	3483	101.706	3753	3753	104.914	2063	2063	49.9898	2311	2311	52.8194	309.429
GMOY009301-RA hypothetical protein|protein_coding|scf7180000651839:114305-125037:-1|	Unknown product	CG8784	class B secretin-like G-courececoding hypothetical	-2.01815	3.47945e-05	3676	3676	33.7928	4651	4651	40.9312	2626	2626	20.0324	2349	2349	16.9018	111.658
GMOY003540-RA hypothetical protein|protein_coding|scf7180000646462:20068-28022:-1|	Cell differentiation regulator of the Headcase family	No match	conserved hycoding hypothetical	-2.02068	5.04693e-05	16298	16298	188.048	13806	13806	152.497	9221	9221	88.2878	8841	8843	79.8608	508.693
GMOY007215-RA hypothetical protein|protein_coding|scf7180000650254:24226-43604:1|	Z band alternatively spliced PDZ-motif protein isoform E	CG6416	No match	-2.04288	0.000348333	13639	13643	263.866	18101	18112	335.35	9846	9846	158.024	8879	8883	134.472	891.712
GMOY004924-RA hypothetical protein|protein_coding|scf7180000648337:1446-10251:1|	Thyroid receptor-interacting protein 11	CG5080	coding hypothetical	-2.04349	1.20892e-07	4737	4737	47.8504	4583	4583	44.3191	2408	2408	20.1849	3132	3132	24.763	137.118
GMOY010853-RA hypothetical protein|protein_coding|scf7180000652157:1447831-1475161:-1|	unconventional myosin heavy chain - cytoskeleton - binding - myosin complex - ATP binding - motor	CG8547	No match	-2.04689	0	31601	31601	190.092	30585	30585	176.129	17951	17951	89.6068	18863	18863	88.8125	544.641
GMOY002795-RA hypothetical protein|protein_coding|scf7180000644477:63831-113852:-1|	Hepatocyte nuclear factor and similar steroid hormone receptors	CG9321	retinoid X rececoding hypothetical	-2.05434	0	17815	18069	71.6346	18510	18776	71.2609	10923	11015	36.2378	10463	10755	33.3733	212.507
GMOY003996-RA hypothetical protein|protein_coding|scf7180000647876:46202-76375:1|	Mediator of RNA polymerase II transcription subunit 15	CG8154	conserved hycoding hypothetical	-2.06107	0	92143	92163	762.212	104276	104293	825.721	56964	56972	390.993	58269	58286	377.297	2356.22
GMOY011737-RA hypothetical protein|protein_coding|scf7180000652170:16679104-16801627:1|	Serine/threonine protein kinase Chk2	bt	titin, coding hypothetical	-2.06362	2.28758e-11	699396	699400	537.309	650459	650459	478.385	355503	355504	226.637	438953	438958	263.95	1506.28
GMOY004732-RA hypothetical protein|protein_coding|scf7180000648211:22950-46294:1|	Acetyl-CoA carboxylase	CG2118	carboxylase, coding hypothetical	-2.07047	4.39522e-14	12837	13208	102.6	14950	15360	114.225	8540	8797	56.7065	7658	8079	49.121	322.652
GMOY001354-RA hypothetical protein|protein_coding|scf7180000641293:92927-144584:1|	Predicted membrane protein	CG2121	conserved hycoding hypothetical	-2.07925	7.92281e-10	9893	10012	94.2408	11184	11303	101.852	6772	6841	53.4351	5452	5550	40.8894	290.418
GMOY012151-RA hypothetical protein|protein_coding|scf7180000643111:7962-15508:-1|	Serine/threonine protein kinase	Gprk2	cAMkinase catalytic subunit,coding hypothetical	-2.08054	2.28013e-08	6853	6856	68.9546	7758	7760	74.716	4703	4705	39.2682	3765	3766	29.6465	212.585
GMOY007736-RA hypothetical protein|protein_coding|scf7180000650651:464807-476844:-1|	Phosphoglucomutase	CG5165	Arginine kinase, coding hypothetical	-2.08205	1.20932e-11	243805	246765	1314.15	286877	289930	1478.13	163759	166168	734.339	143763	146501	610.662	4137.28
GMOY006780-RA hypothetical protein|protein_coding|scf7180000649310:9434-14130:1|	Permease of the major facilitator superfamily	CG3036	sialin, coding hypothetical	-2.08675	3.24586e-12	7608	7608	90.5375	8439	8439	96.1409	4975	4975	49.1292	4308	4308	40.1267	275.934
GMOY005183-RA hypothetical protein|protein_coding|scf7180000648460:90598-106206:1|	G-protein coupled octopamine receptor	CG6989	class A rhodoG-coureceGcoding hypothetical	-2.1122	8.30737e-07	4663	4663	26.1345	4141	4141	22.2184	2506	2506	11.6552	2548	2548	11.1776	71.1857
GMOY005877-RA hypothetical protein|protein_coding|scf7180000648779:5077-36965:1|	hypothetical conserved protein	No match	No match	-2.11531	0.00180652	5234	5234	60.7941	7215	7215	80.2275	3679	3679	35.4606	3413	3413	31.0287	207.511
GMOY007044-RA hypothetical protein|protein_coding|scf7180000649969:78027-87519:-1|	NADP+-dependent malic enzyme	Men	NADmalic enzyme, coding hypothetical	-2.11621	0	39337	39366	216.273	43412	43435	228.444	24009	24029	109.548	23257	23324	100.296	654.56
GMOY000839-RA hypothetical protein|protein_coding|scf7180000640536:35975-39510:-1|	Acyl-CoA synthetase	CG3961	Long-chain-fatty-acid--CoA ligase, coding hypothetical	-2.11651	0	16787	16787	121.865	17227	17227	119.723	10144	10144	61.1091	9286	9286	52.7638	355.461
GMOY005316-RA hypothetical protein|protein_coding|scf7180000648530:44492-80388:-1|	Mucin - extracellular region - chitin metabolic process - chitin binding - structural constituent of peritrophic membrane	CG6043	hycoding hypothetical	-2.12232	0	53140	53142	185.063	51001	51001	170.028	27192	27192	78.5801	32358	32358	88.1991	521.871
GMOY002377-RA hypothetical protein|protein_coding|scf7180000643566:74232-106754:1|	Myosin class II heavy chain	Prm	long form, coding hypothetical	-2.14083	0	814292	814316	3977.96	818126	818147	3826.12	468768	468776	1900.3	453953	453967	1735.77	11440.1
GMOY002383-RA hypothetical protein|protein_coding|scf7180000643584:767-5500:1|	capulet - cytoplasm - wing disc dorsal/ventral pattern formation - cell morphogenesis - actin filament organization - oocyte microtubule cytoskeleton	CG5074	No match	-2.15793	6.91248e-06	3055	3055	37.1398	2832	2832	32.9595	1472	1472	14.8499	1842	1843	17.5369	102.486
GMOY005672-RA hypothetical protein|protein_coding|scf7180000648702:43096-49862:-1|	Z band alternatively spliced PDZ-motif protein isoform E	CG6416	conserved hycoding hypothetical	-2.15903	2.97822e-10	53016	86678	1714.59	63168	103067	1951.78	34951	57050	936.474	29948	57960	897.387	5500.23
GMOY003593-RA hypothetical protein|protein_coding|scf7180000646704:28689-38708:1|	ankyrin	CG5822	ankyrin redomain-containing coding hypothetical	-2.16261	0	14282	14282	117.14	14023	14023	110.107	7480	7480	50.9104	8389	8389	53.8551	332.013
GMOY009451-RA hypothetical protein|protein_coding|scf7180000651846:403803-470772:-1|	Protein tyrosine phosphatase Corkscrew	csw	tyrosine-corkscrew,coding hypothetical	-2.16574	0	34029	34030	216.048	32523	32523	197.669	18740	18740	98.7296	18475	18475	91.8065	604.253
GMOY007449-RA hypothetical protein|protein_coding|scf7180000650395:1146-13854:-1|	Predicted diacylglycerol kinase	CG5875	Diacylglycerol kinase theta, coding hypothetical	-2.17516	1.20197e-08	4003	4004	22.6051	4818	4819	26.0453	2380	2380	11.1501	2522	2522	11.1444	70.9449
GMOY008064-RA hypothetical protein|protein_coding|scf7180000650879:86364-94985:-1|	Choline kinase	CG2201	choline/ethanolamine kinase, coding hypothetical	-2.17768	0	9607	9607	85.8917	9566	9566	81.8753	5504	5504	40.8348	5147	5147	36.0178	244.62
GMOY011695-RA hypothetical protein|protein_coding|scf7180000652170:13280146-13312285:-1|	Maltase glucoamylase	CG3141	conserved hycoding hypothetical	-2.18276	3.14885e-08	3858	3858	18.3478	4447	4447	20.2464	2095	2095	8.26788	2513	2513	9.35436	56.2164
GMOY007058-RA hypothetical protein|protein_coding|scf7180000650060:2502-33866:-1|	GF14635	CG9354	mitochondrial 50S ribosomal L34,coding hypothetical	-2.20086	6.62865e-07	3268	3278	79.6551	3484	3492	81.234	1989	2001	40.3497	1716	1723	32.771	234.01
GMOY010494-RA hypothetical protein|protein_coding|scf7180000652148:67055-75904:1|	CG isoform A	CG17834	No match	-2.20745	2.44756e-06	3015	3015	26.9557	3093	3093	26.473	1776	1776	13.1764	1568	1568	10.9726	77.5776
GMOY003929-RA hypothetical protein|protein_coding|scf7180000647827:40-58992:1|	tropomyosin isoform H	Tm2	Trocoding hypothetical	-2.2222	5.52312e-10	731788	731789	2131.5	652410	652410	1819.2	381305	381306	921.643	373616	373618	851.781	5724.13
GMOY009244-RA hypothetical protein|protein_coding|scf7180000651823:214068-241901:-1|	Calcium-transporting ATPase sarcoplasmic/endoplasmic reticulum type	Ca-P60A	Sarcoreticulum calciumATcoding hypothetical	-2.22259	0	559297	559299	2911.61	650659	650660	3242.67	338082	338083	1460.5	319367	319374	1301.33	8916.12
GMOY009852-RA hypothetical protein|protein_coding|scf7180000651917:17768-20101:-1|	Pyruvate carboxylase	No match	carboxylase, coding hypothetical	-2.22884	6.13591e-07	10412	10786	101.389	13104	13529	121.746	6788	6981	54.4549	5931	6305	46.389	323.979
GMOY007410-RA hypothetical protein|protein_coding|scf7180000650358:27625-30257:-1|	Hydroxysteroid dehydrogenase 11	CG14946	alcohol dehydrogenase, coding hypothetical	-2.23205	1.64346e-11	5380	5380	46.4469	5916	5916	48.8947	2885	2885	20.6685	3243	3243	21.914	137.924
GMOY004142-RA hypothetical protein|protein_coding|scf7180000647979:63753-110404:1|	CG8180	CG8180	No match	-2.23484	1.80375e-14	7075	7079	45.5391	7192	7194	44.304	3626	3627	19.362	4112	4113	20.7096	129.915
GMOY003268-RA hypothetical protein|protein_coding|scf7180000645751:61575-65540:-1|	molecular chaperone	CG5001	conserved hycoding hypothetical	-2.24946	3.61195e-07	3541	3541	256.345	3191	3191	221.149	1780	1780	106.932	1849	1849	104.77	689.197
GMOY001240-RB hypothetical protein|protein_coding|scf7180000641100:3892-96740:1|	Neural cell adhesion molecule L1	Ket	conserved hycoding hypothetical	-2.25144	3.85923e-10	31261	377284	186.401	27907	371643	175.778	16234	149506	61.2953	15609	157074	60.7413	484.215
GMOY009121-RA hypothetical protein|protein_coding|scf7180000651771:658749-673110:1|	ecdysone receptor isoform A	No match	No match	-2.26445	0.000522416	2732	2732	26.7294	2608	2608	24.4273	1072	1072	8.70346	1801	1801	13.7918	73.652
GMOY006538-RA hypothetical protein|protein_coding|scf7180000649099:18036-22569:1|	apoptotic process - zinc ion binding	CG15105	nhl recoding hypothetical	-2.2858	8.56784e-09	3724	3727	152.663	4431	4434	173.872	2311	2313	78.621	1992	1999	64.0895	469.245
GMOY010211-RA hypothetical protein|protein_coding|scf7180000652092:33453-40889:-1|	This conserved domain family includes a large number of catalytically inactive chitinase-like lectins	Cht3	conserved hycoding hypothetical	-2.28707	0	9535	9535	28.3754	10531	10531	30.002	5457	5457	13.4761	5145	5145	11.9841	83.8377
GMOY003032-RA hypothetical protein|protein_coding|scf7180000645138:82936-84989:-1|	GF14635	No match	No match	-2.2917	8.74689e-09	3857	3858	177.564	4706	4708	207.439	2341	2342	89.4478	2168	2168	78.1004	552.551
GMOY010876-RA hypothetical protein|protein_coding|scf7180000652157:2110399-2134886:-1|	Sox box protein - metamorphosis - dendrite morphogenesis - neuron remodeling - DNA binding - sequence-specific DNA binding transcription factor -	Sox14	transcrifactor Sox-2, coding hypothetical	-2.30049	2.97197e-07	13020	13020	110.259	11263	11263	91.3098	6086	6086	42.7686	6729	6729	44.602	288.94
GMOY005703-RA hypothetical protein|protein_coding|scf7180000648716:29834-64064:-1|	Myosin class II heavy chain	Mhc	myosin-9, coding hypothetical	-2.30694	0	2628481	2628508	6030.88	3091452	3091462	6790.39	1489090	1489100	2835.2	1507255	1507313	2706.92	18363.4
GMOY011230-RA hypothetical protein|protein_coding|scf7180000652160:6031145-6040438:-1|	Delta- dehydrogenase	CG7145	delta-1-dehydrogenase,coding hypothetical	-2.31404	0	78037	78037	494.084	76671	76671	464.719	41089	41089	215.881	39836	39836	197.413	1372.1
GMOY008370-RA hypothetical protein|protein_coding|scf7180000651174:114781-145763:-1|	Glutamate/aspartate and neutral amino acid transporters	Eaat1	Excitatory amino acid transcoding hypothetical	-2.31919	1.06714e-10	4448	4448	28.9625	5297	5297	33.0187	2505	2505	13.5353	2573	2573	13.1133	88.6297
GMOY003968-RA hypothetical protein|protein_coding|scf7180000647850:121947-129402:-1|	Citrate synthase	CG3861	citrate synthase, coding hypothetical	-2.36168	1.9349e-06	3031	24063	207.056	3258	23824	196.251	1826	12602	89.9843	1385	11001	74.0919	567.384
GMOY001065-RA hypothetical protein|protein_coding|scf7180000640888:1-6878:-1|	bobby sox - sequence-specific DNA binding transcription factor - DNA binding - nucleus - regulation of transcription DNA-dependent	bbx	cis-trans isomerase G, coding hypothetical	-2.37147	0.000567861	9031	9086	118.918	7147	7200	90.2127	4082	4141	44.9749	4202	4272	43.763	297.869
GMOY007411-RA hypothetical protein|protein_coding|scf7180000650360:64141-81949:-1|	G-box binding factortranscription factor - regulation of transcription from RNA polymerase II promoter - cytosol - nucleus - sequence-specific DNA	No match	No match	-2.39742	3.09669e-06	6778	6778	258.349	5755	5755	209.995	2995	2995	94.7306	3354	3354	100.062	663.136
GMOY002307-RA hypothetical protein|protein_coding|scf7180000643244:9962-25167:-1|	Amino acid transporters	CG7255	Low-affinity cationic amino acid transcoding hypothetical	-2.40059	0.000132689	3658	3658	18.7572	4880	4880	23.9554	2386	2386	10.1528	1894	1894	7.60159	60.467
GMOY010934-RA hypothetical protein|protein_coding|scf7180000652158:1011095-1046754:1|	Glycogenin - mesoderm development - glycogenin glucosyltransferase	CG9480	hycoding hypothetical	-2.40421	7.58692e-09	447436	447436	3427.16	390542	390542	2863.72	215010	215010	1366.63	207442	207442	1243.66	8901.17
GMOY005490-RA hypothetical protein|protein_coding|scf7180000648617:60391-66360:1|	Flavin-containing amine oxidase	Ddc	Aromatic-L-amino-acid decarboxylase, coding hypothetical	-2.40585	4.48625e-05	2007	5551	22.8048	2056	5004	19.6803	1084	2827	9.63764	957	3262	10.4891	62.612
GMOY010907-RA hypothetical protein|protein_coding|scf7180000652158:231377-253136:1|	receptor associated protein RIC-3	CG9349	conserved hycoding hypothetical	-2.44323	0	10735	10735	93.5301	11995	11995	100.048	5580	5580	40.3434	5670	5670	38.6663	272.588
GMOY000264-RA hypothetical protein|protein_coding|scf7180000639326:28198-31316:-1|	Unknown	Kr0	kruecoding hypothetical	-2.44365	2.30044e-06	5893	5893	81.5837	7637	7637	101.216	3290	3290	37.7965	3395	3395	36.788	257.384
GMOY009505-RA hypothetical protein|protein_coding|scf7180000651846:1460946-1462622:-1|	CG isoform A	CG13607	conserved hycoding hypothetical	-2.47704	2.07027e-06	2298	2298	28.5699	2741	2741	32.6232	1221	1221	12.5969	1237	1237	12.0373	85.8273
GMOY007804-RA hypothetical protein|protein_coding|scf7180000650671:969061-969699:-1|	heat shock protein	Hsp27	lethal, coding hypothetical	-2.49564	1.24488e-11	9487	9487	309.542	8536	8536	266.627	4261	4261	115.37	4498	4498	114.871	806.41
GMOY011900-RA hypothetical protein|protein_coding|scf7180000652170:23230973-23239365:1|	transporter	CG2187	sodium/iodide cotranscoding hypothetical	-2.50189	1.77194e-09	3530	3530	34.1048	4001	4001	37.0057	1921	1921	15.4013	1713	1713	12.9538	99.4655
GMOY001132-RA hypothetical protein|protein_coding|scf7180000640923:94547-95812:1|	Serine/threonine protein kinase Chk2	CaMKI	cAMkinase catalytic subunit,coding hypothetical	-2.50801	2.85345e-05	7482	7482	123.219	6144	6144	96.8654	3133	3133	42.8161	3467	3467	44.6902	307.59
GMOY005218-RA hypothetical protein|protein_coding|scf7180000648478:96935-101384:-1|	membrane glycoprotein LIG-1	CG9432	coding hypothetical	-2.51477	1.49799e-05	42455	42455	242.908	34796	34796	190.591	18897	18898	89.726	18366	18366	82.2485	605.474
GMOY004744-RA hypothetical protein|protein_coding|scf7180000648219:20036-33985:1|	Ca actin-bundling protein (spectrin) alpha chain (EF-Hand protein superfamily)	Actn	alcoding hypothetical	-2.54736	0	235027	235027	1843.55	266581	266581	2001.82	116377	116377	757.518	121778	121778	747.663	5350.55
GMOY005491-RA hypothetical protein|protein_coding|scf7180000648617:61394-67997:-1|	Flavin-containing amine oxidase	Ddc	Aromatic-L-amino-acid decarboxylase, coding hypothetical	-2.56758	6.05073e-06	14798	49424	273.694	17884	51962	275.469	9389	28789	132.295	5907	25438	110.258	791.715
GMOY002462-RA hypothetical protein|protein_coding|scf7180000643747:145634-156146:1|	Peroxidase	Pxd	coding hypothetical	-2.58171	0	12474	12474	116.782	13574	13574	121.657	6085	6085	47.2739	6118	6118	44.8313	330.545
GMOY011713-RA hypothetical protein|protein_coding|scf7180000652170:14177325-14248240:1|	exonuclease	EG:131F2	RNAse H, coding hypothetical	-2.58982	6.62249e-08	21951	21957	86.1801	19559	19559	73.4919	7913	7913	25.7729	11601	11603	35.6455	221.09
GMOY010298-RA hypothetical protein|protein_coding|scf7180000652119:249-12484:1|	Troponin	up	TroT, coding hypothetical	-2.62245	1.49871e-05	876498	876506	6124.18	712179	712184	4763.7	360889	360891	2092.46	374588	374599	2048.61	15029
GMOY009792-RA hypothetical protein|protein_coding|scf7180000651892:205025-207580:-1|	Juvenile hormone-inducible protein Aedes aegypti	CG13813	conserved hycoding hypothetical	-2.66129	0	64709	66570	792.203	73033	75125	855.858	29146	29976	296.019	33523	35630	331.874	2275.95
GMOY000401-RA hypothetical protein|protein_coding|scf7180000639690:30104-87923:1|	Rab GTPase domain-containing protein - protein transport - small GTPase mediated signal transduction - binding - culmination involved in sorocarp	CG5151	No match	-2.66625	3.09794e-10	8954	8954	126.652	7893	7893	106.88	3759	3759	44.122	3905	3905	43.233	320.887
GMOY010847-RA hypothetical protein|protein_coding|scf7180000652157:1331891-1375809:1|	Monocarboxylate transporter	CG8468	monocarboxylate transcoding hypothetical	-2.66768	0	94464	94468	813.546	88883	88888	732.824	41207	41207	294.481	42076	42077	283.623	2124.47
GMOY006672-RA hypothetical protein|protein_coding|scf7180000649216:40532-41309:1|	GA10402	No match	No match	-2.68719	0	10107	10107	438.096	9615	9615	398.984	3762	3762	135.318	5160	5160	175.064	1147.46
GMOY004110-RA hypothetical protein|protein_coding|scf7180000647960:69617-115630:1|	Amino acid transporters	CG5594	conserved hycoding hypothetical	-2.69013	0	7553	7553	40.3058	7856	7856	40.1337	2975	2975	13.1742	3979	3979	16.6197	110.233
GMOY001703-RA hypothetical protein|protein_coding|scf7180000641912:191-26784:1|	zinc transporter	CG10006	conserved hycoding hypothetical	-2.70989	0	12954	22943	133.133	12754	23250	129.157	6061	10236	49.2894	5411	10978	49.8606	361.44
GMOY000825-RA hypothetical protein|protein_coding|scf7180000640488:119658-135728:-1|	Predicted tRNA-splicing endonuclease subunit	CG17146	No match	-2.71812	0.00115361	14094	14094	117.776	10634	10634	85.0702	5088	5088	35.2823	5982	5982	39.1262	277.254
GMOY007477-RA hypothetical protein|protein_coding|scf7180000650415:25139-26002:1|	myb transcription factor - nucleus - DNA binding - biological process	EG:25E8.	No match	-2.71854	8.18311e-05	10055	10055	371.702	7997	7997	283.008	4102	4102	125.834	3955	3955	114.435	894.979
GMOY009122-RA hypothetical protein|protein_coding|scf7180000651771:722142-758157:1|	ecdysone receptor isoform A	EcR	Ecdysone rececoding hypothetical	-2.74774	0	100428	100428	583.409	118004	118005	656.263	48448	48448	233.552	47588	47588	216.379	1689.6
GMOY007851-RA hypothetical protein|protein_coding|scf7180000650675:147139-176340:1|	molecular chaperone	CG5001	conserved hycoding hypothetical	-2.75197	2.78765e-11	15728	15728	246.37	13877	13877	208.098	6511	6511	84.6351	6532	6532	80.0866	619.19
GMOY007649-RA hypothetical protein|protein_coding|scf7180000650582:2078-15048:1|	trypsin-like serine protease precursor	CG17571	trycoding hypothetical	-2.79613	2.20679e-12	4330	4330	24.6458	4085	4085	22.259	1991	1991	9.40405	1647	1647	7.33751	63.6464
GMOY007294-RA hypothetical protein|protein_coding|scf7180000650279:348132-372856:1|	Predicted dehydrogenase E subunit	CG11661	2-oxoglutarate dehydrogenase, coding hypothetical	-2.83258	0	51993	51993	267.461	57280	57280	282.083	22786	22786	97.2685	23888	23888	96.1823	742.995
GMOY010406-RA hypothetical protein|protein_coding|scf7180000652140:177256-181511:1|	dehydrogenase	CG4933	O-sialoglycoendocoding hypothetical	-2.8687	8.17694e-12	3886	3946	22.4051	3865	3908	21.2424	1575	1661	7.82614	1699	1863	8.27946	59.7531
GMOY001293-RA hypothetical protein|protein_coding|scf7180000641229:35357-81520:-1|	Serine/threonine protein kinase	CG10524	cAMkinase catalytic subunit,coding hypothetical	-2.87076	0	10574	10574	29.3205	10360	10361	27.5038	3944	3944	9.07523	4908	4908	10.6521	76.5516
GMOY000534-RA hypothetical protein|protein_coding|scf7180000640030:9504-118761:-1|	Unknown	CG11491	zinc finger and BTB domain-containing coding hypothetical	-2.87906	0	49957	50062	473.36	49146	49237	445.691	19284	19405	152.26	22468	22587	167.164	1238.47
GMOY009181-RA hypothetical protein|protein_coding|scf7180000651781:38445-44757:-1|	Unknown	No match	No match	-2.94922	2.55362e-08	14466	15892	253.898	18768	20399	311.996	7027	7676	101.767	6563	7608	95.1375	762.799
GMOY009320-RA hypothetical protein|protein_coding|scf7180000651840:735755-748566:1|	dihydropyridine-sensitive l-type calcium channel Culex quinquefasciatus	CG16868	carrier coding hypothetical	-2.96348	2.82502e-08	15623	15624	48.7358	13220	13220	39.4772	5767	5770	14.9355	6045	6047	14.7637	117.912
GMOY006034-RB hypothetical protein|protein_coding|scf7180000648818:64230-72628:-1|	Mitochondrial solute carrier protein	sesB	ADcarrier coding hypothetical	-3.01241	0.00496827	11521	350096	4342.22	17765	363469	4315.7	4898	107644	1107.91	6857	153041	1485.7	11251.5
GMOY004459-RA hypothetical protein|protein_coding|scf7180000648111:8355-9418:-1|	Predicted transcription regulator/nuclease contains ParB domain	CG6762	Sulfiredoxin-1, coding hypothetical	-3.0254	9.29207e-06	1764	1764	39.335	1589	1589	33.9206	679	679	12.5643	664	664	11.5891	97.409
GMOY003421-RA hypothetical protein|protein_coding|scf7180000646166:38177-58038:-1|	alpha/beta hydrolase - carboxylesterase - cellular component - lipase - lipid metabolic process	CG8058	alhydrolase domain containing coding hypothetical	-3.02549	0.00537935	1713	1713	19.8526	2635	2635	29.2348	804	804	7.73225	930	930	8.43614	65.2559
GMOY002112-RA hypothetical protein|protein_coding|scf7180000642722:18127-24436:-1|	dawdle - axon guidance - activin receptor signaling pathway - growth - growth factor - transforming growth factor beta receptor binding -	CG16987	Growth/differentiation factor 8 coding hypothetical	-3.09092	3.54988e-14	4238	4238	25.6412	4292	4292	24.8597	1722	1722	8.64567	1616	1617	7.65749	66.804
GMOY009088-RA hypothetical protein|protein_coding|scf7180000651769:21187-23250:-1|	Protein tyrosine phosphatase	CG7180	recetyrosine coding hypothetical	-3.10386	1.08446e-09	2667	2667	26.9405	3043	3043	29.4268	1190	1190	9.97512	1030	1030	8.14366	74.4861
GMOY001237-RA hypothetical protein|protein_coding|scf7180000641094:17605-17892:-1|	Unknown	CG11511	zinc finger and BTB domain-containing coding hypothetical	-3.117	0.000127429	2150	2150	155.646	1694	1694	117.401	644	644	38.6878	858	858	48.6168	360.352
GMOY001730-RA hypothetical protein|protein_coding|scf7180000641961:24124-40582:1|	GM19201	CG2113	No match	-3.12799	0.000406158	3975	3975	56.6093	5721	5721	77.9977	2120	2120	25.0539	1605	1605	17.8906	177.552
GMOY004359-RA hypothetical protein|protein_coding|scf7180000648063:4569-27005:1|	protein serine/threonine kinasefused-like protein kinaseULK family protein kinase - regulation of aggregation involved in sorocarp	CG9005	hycoding hypothetical	-3.15639	0	45385	45438	170.142	42304	42329	151.736	14601	14657	45.5435	19163	19215	56.3162	423.738
GMOY009907-RA hypothetical protein|protein_coding|scf7180000651955:17846-28269:-1|	cytochrome c	Cyt-c-p	Cytochrome c, coding hypothetical	-3.21519	0	49434	49434	546.193	44039	44039	465.818	16825	16825	154.264	18455	18455	159.6	1325.88
GMOY002007-RA hypothetical protein|protein_coding|scf7180000642602:107813-114423:1|	NADP+-dependent malic enzyme	Mdh	NADmalic enzyme, coding hypothetical	-3.22499	0	42804	42804	293.951	50564	50564	332.423	17371	17371	98.9928	17615	17615	94.6832	820.05
GMOY000985-RA hypothetical protein|protein_coding|scf7180000640728:472009-473319:1|	misexpression suppressor of ras 6	CG6818	conserved hycoding hypothetical	-3.24206	0	19881	19881	316.175	19474	19474	296.486	7178	7178	94.7287	7529	7529	93.7188	801.108
GMOY006729-RA hypothetical protein|protein_coding|scf7180000649273:68786-77914:-1|	sarcomere length short - regulation of sarcomere organization - actin filament binding - positive regulation of actin filament polymerization	CG6771	conserved hycoding hypothetical	-3.25359	6.06005e-06	52278	52278	300.762	41677	41677	229.541	17156	17156	81.9047	17913	17915	80.6716	692.879
GMOY001236-RA hypothetical protein|protein_coding|scf7180000641094:11952-12623:-1|	Unknown	br0	zinc finger and BTB domain-containing coding hypothetical	-3.30931	0	13241	13241	410.812	13367	13367	397.023	5116	5116	131.717	4605	4605	111.828	1051.38
GMOY007805-RA hypothetical protein|protein_coding|scf7180000650671:972567-973121:-1|	heat shock protein 23	Hsp23	lethal, coding hypothetical	-3.31071	6.30378e-05	1374	1374	51.6162	1152	1152	41.4296	518	518	16.148	405	405	11.9084	121.102
GMOY005911-RA hypothetical protein|protein_coding|scf7180000648792:140511-165863:1|	nitric oxide synthase (neuronal) adaptor protein - regulation of nitric-oxide synthase - nitric-oxide synthase binding - regulation of nitric	CG3179	No match	-3.32633	0	13881	13881	72.8441	13498	13498	67.8113	5022	5022	21.8695	4944	4944	20.3073	182.832
GMOY012320-RA hypothetical protein|non_coding_cds|scf7180000652156:652369-652576:1|	Dehydrogenase kinase	Pdk	dehydrogenase kinase, coding hypothetical	-3.32747	4.25918e-06	1638	1638	164.188	2194	2194	210.535	575	575	47.8283	820	821	64.4127	486.965
GMOY011707-RA hypothetical protein|protein_coding|scf7180000652170:14071771-14095554:-1|	Dual specificity phosphatase	CG7378	dual scoding hypothetical	-3.34579	2.70835e-05	18954	19040	126.343	14802	14869	94.4554	5807	5848	32.2019	6457	6504	33.7805	286.781
GMOY009749-RA hypothetical protein|protein_coding|scf7180000651871:172298-187241:1|	hypothetical conserved protein	CG9628	No match	-3.36606	8.54249e-10	2650	2650	28.5829	2608	2608	26.9294	890	890	7.96597	1004	1004	8.47606	71.9543
GMOY004027-RA hypothetical protein|protein_coding|scf7180000647892:20189-30997:1|	Aspartate aminotransferase/Glutamic oxaloacetic transaminase AAT1/GOT2	CG8430	asaminotransferase, cytocoding hypothetical	-3.37887	0	5417	5426	62.1927	6322	6329	69.447	2235	2236	21.2677	1957	1960	17.5839	170.491
GMOY008714-RA hypothetical protein|protein_coding|scf7180000651501:22250-27728:-1|	intracellular - transport - transporter - vitamin E binding - retinal binding	CG10237	conserved hycoding hypothetical	-3.41818	9.25926e-15	3999	3999	49.1606	3837	3837	45.1562	1530	1530	15.608	1240	1240	11.9313	121.856
GMOY000962-RA hypothetical protein|protein_coding|scf7180000640723:216194-235629:-1|	Acyl-CoA synthetase	AcCoAS	luciferase, coding hypothetical	-3.42979	2.04593e-07	28674	28679	202.828	23489	23493	159.06	8838	8840	51.8807	9635	9638	53.3521	467.121
GMOY004304-RA hypothetical protein|protein_coding|scf7180000648032:15926-16982:-1|	Creatine kinases	No match	No match	-3.45866	1.38104e-12	6114	6114	208.289	5405	5405	176.277	2249	2249	63.5797	1778	1778	47.4103	495.556
GMOY001013-RA hypothetical protein|protein_coding|scf7180000640787:193769-203233:1|	nucleotidase	CG4837	conserved hycoding hypothetical	-3.46255	0	8117	8120	27.7991	9276	9276	30.4015	3027	3028	8.60239	3045	3046	8.16215	74.9651
GMOY001941-RA hypothetical protein|protein_coding|scf7180000642467:37538-52336:-1|	Endocytosis/signaling protein EHD1	CG9297	Sarcalumenin coding hypothetical	-3.46792	0	244078	244079	958.719	248352	248353	933.877	85918	85919	280.052	85949	85949	264.242	2436.89
GMOY001957-RA hypothetical protein|protein_coding|scf7180000642496:10852-13117:1|	Possible membrane-associated motif in LPS-induced tumor necrosis factor alpha factor	CG13514	No match	-3.51524	4.54425e-10	2654	4251	43.7898	2517	3815	37.6214	954	1563	13.3607	825	1472	11.8683	106.64
GMOY004274-RA hypothetical protein|protein_coding|scf7180000648022:3200-13808:1|	Adenylate/guanylate cyclase	Ac13E	adenylate cyclase tyIX, coding hypothetical	-3.60054	0	16925	16925	35.7776	17113	17115	34.6353	5273	5273	9.24974	6191	6191	10.2434	89.9061
GMOY010064-RA hypothetical protein|protein_coding|scf7180000652048:18618-22914:-1|	Acetylcholinesterase/Butyrylcholinesterase	CG6414	acetylcholinesterase, coding hypothetical	-3.62335	0	7202	7202	82.868	8262	8262	91.0077	2867	2867	27.3748	2278	2278	20.5158	221.766
GMOY003315-RA hypothetical protein|protein_coding|scf7180000645812:72648-75136:1|	Actin-related protein - Arp4p/Act3p	Act57B	Actin, musclecoding hypothetical	-3.79533	0	1392219	1392220	23870.8	1526042	1526045	25048.7	472478	472479	6722.48	457014	457018	6133.26	61775.2
GMOY005278-RA hypothetical protein|protein_coding|scf7180000648515:17279-26476:1|	Unknown	CG4090	conserved hycoding hypothetical	-3.81433	4.86715e-09	10478	10478	32.3931	8930	8930	26.4293	2406	2406	6.17247	3797	3797	9.18787	74.1827
GMOY002936-RA hypothetical protein|protein_coding|scf7180000644858:25100-27977:-1|	cuticular protein 67B	CG3672	No match	-3.81583	0	4980	4980	122.296	4908	4908	115.385	1603	1603	32.6668	1533	1533	29.4664	299.814
GMOY007929-RA hypothetical protein|protein_coding|scf7180000650758:847-6159:1|	Cuticular protein - structural constituent of chitin-based cuticle	CG15884	conserved hycoding hypothetical	-3.88238	0	5103	5103	92.2759	4568	4568	79.0766	1414	1414	21.2178	1610	1610	22.7871	215.357
GMOY007597-RA hypothetical protein|protein_coding|scf7180000650542:15267-27664:-1|	Serine/threonine specific protein phosphatase PP catalytic subunit	CanA1	serine/threonine-coding hypothetical	-3.90372	0	8233	8233	60.8913	9315	9315	65.9537	2675	2675	16.4176	2761	2761	15.9832	159.246
GMOY002658-RA hypothetical protein|protein_coding|scf7180000644190:467681-470892:-1|	A	CG1630	Inositol-tris3-kinase A, coding hypothetical	-3.92912	0	4624	4624	68.5685	4796	4796	68.084	1540	1540	18.9503	1357	1357	15.7502	171.353
GMOY009275-RA hypothetical protein|protein_coding|scf7180000651837:2360-6024:-1|	Unknown	No match	No match	-4.21494	0	11886	11886	466.695	13642	13642	512.784	4138	4138	134.827	3160	3160	97.1146	1211.42
GMOY010642-RA hypothetical protein|protein_coding|scf7180000652153:630010-630530:1|	Unknown	Lcp4	No match	-4.39411	0	71861	71861	3329.45	70150	70151	3111.52	22358	22358	859.609	16648	16651	603.837	7904.42
GMOY003829-RA hypothetical protein|protein_coding|scf7180000647372:22647-25765:-1|	Unknown	No match	No match	-4.45114	0	80795	80795	921.511	88482	88482	966.117	23841	23841	225.647	22110	22111	197.39	2310.66
GMOY007381-RA hypothetical protein|protein_coding|scf7180000650338:14596-39139:-1|	Mitochondrial polypeptide chain release factor	CG9413	amino acid transcoding hypothetical	-4.58884	0	14005	14406	45.0984	14793	15207	45.5743	3785	4431	11.5109	3808	4432	10.8597	113.043
GMOY002933-RA hypothetical protein|protein_coding|scf7180000644857:96247-108174:1|	Uncharacterized protein - transcription from RNA polymerase II promoter - DNA-directed RNA polymerase II core complex - DNA-directed RNA polymerase	No match	No match	-4.78659	2.16684e-08	19845	19845	133.555	16203	16203	104.392	3706	3706	20.6969	5473	5473	28.8294	287.473
GMOY005742-RA hypothetical protein|protein_coding|scf7180000648738:38195-47265:1|	Unknown product	No match	collagen alcoding hypothetical	-5.32582	2.82502e-08	3998	3998	41.306	5445	5445	53.8552	957	957	8.20487	1187	1187	9.5989	112.965
GMOY001297-RA hypothetical protein|protein_coding|scf7180000641230:26722-29481:-1|	dehydrogenase	Pgd	No match	-5.36289	1.79253e-06	1069	4370	46.2261	1244	4563	46.2078	265	1067	9.36609	256	818	6.77265	108.573
GMOY003589-RA hypothetical protein|protein_coding|scf7180000646700:844-7260:-1|	Protein kinase C conserved region 1	CG12958	stac, coding hypothetical	-5.45696	0.000688549	680	680	24.2351	591	591	20.1643	129	129	3.81518	154	154	4.29593	52.5105
GMOY008369-RA hypothetical protein|protein_coding|scf7180000651174:74144-114512:1|	thrombospondin isoform C	CG11326	Thromboscoding hypothetical	-5.77183	0	20266	20266	86.5845	23677	23677	96.8407	4514	4514	16.0038	4690	4690	15.6836	215.113
GMOY001168-RA hypothetical protein|protein_coding|scf7180000640975:52125-87952:1|	Receptor mediating netrin-dependent axon guidance	CG17839	coding hypothetical	-6.02896	0	3363	3363	25.2762	3941	3941	28.3564	730	730	4.55299	734	734	4.31799	62.5036
GMOY003927-RA hypothetical protein|protein_coding|scf7180000647824:8829-17743:1|	Amalgam - antigen binding - cell adhesion - plasma membrane	CG17839	coding hypothetical	-7.04602	0	5334	5334	44.4663	6687	6687	53.3665	964	964	6.66874	1099	1099	7.17094	111.673
GMOY002730-RA hypothetical protein|protein_coding|scf7180000644323:22889-25690:1|	Alpha amylase catalytic domain family	No match	alcoding hypothetical	-7.14145	0	9450	9450	73.5721	9086	9086	67.7194	1414	1414	9.13523	1737	1737	10.5848	161.012
GMOY009748-RA hypothetical protein|protein_coding|scf7180000651871:165805-168243:1|	Cytochrome P CYP subfamilies	Cyp314a1	cytochrome coding hypothetical	-7.40487	0	13638	13638	166.283	12798	12798	149.382	2038	2038	20.62	2293	2293	21.8826	358.167
GMOY007034-RA hypothetical protein|protein_coding|scf7180000649969:1641-3262:1|	Haemolymph juvenile hormone binding protein	CG14258	high affinity nuclear juvenile hormone binding coding hypothetical	-9.72405	0	38995	38995	829.612	35083	35083	714.532	5086	5086	89.7906	4126	4126	68.7061	1702.64
GMOY007420-RA hypothetical protein|protein_coding|scf7180000650367:185020-185372:-1|	Unknown	No match	No match	-16.0013	0	10517	10517	769.377	10700	10700	749.359	843	843	51.1757	760	760	43.5172	1613.43
GMOY010643-RA hypothetical protein|protein_coding|scf7180000652153:635021-637849:-1|	Unknown	Lcp1	No match	-17.3382	0	1067717	1067727	48818.8	1055161	1055163	46185.5	81010	81010	3073.65	66916	66917	2394.77	100473
GMOY005587-RA hypothetical protein|protein_coding|scf7180000648667:104313-106521:-1|	Unknown	No match	No match	-329.405	0	216052	216053	2341.25	208149	208149	2159.34	730	730	6.56445	832	832	7.05684	4514.21
