# Supplementary material for: Symbiont-induced odorant binding proteins mediate insect host hematopoiesis
Source: eLife. 2017 Jan 12;6:e19535. doi: 10.7554/eLife.19535 (PMC5231409; doi:10.7554/eLife.19535)
Supplement: Supplementary file 2. — DOI: http://dx.doi.org/10.7554/eLife.19535.029 [file elife-19535-supp2.xls]

## Sheet: Apo vs. WT (Log)
Feature ID	Glossina closest match	Drosophila closest match	Pediculus closest match	Experiment - Fold Change (normalized values)	Baggerley's test: Apo vs WT normalized values - FDR p-value correction	Apo - Gmm4 RNA-Seq - Unique gene reads	Apo - Gmm4 RNA-Seq - Total gene reads	Apo - Gmm4 RNA-Seq - TPM	Apo - Gmm3 RNA-Seq - Unique gene reads	Apo - Gmm3 RNA-Seq - Total gene reads	Apo - Gmm3 RNA-Seq - TPM	WT - Gmm2 RNA-Seq - Unique gene reads	WT - Gmm2 RNA-Seq - Total gene reads	WT - Gmm2 RNA-Seq - TPM	WT - Gmm1 RNA-Seq - Unique gene reads	WT - Gmm1 RNA-Seq - Total gene reads	WT - Gmm1 RNA-Seq - TPM	sum TPM
GMOY004789-RA hypothetical protein|protein_coding|scf7180000648251:5481-18000:-1|	Vitronectin receptor alpha subunit	if	Integrin coding hypothetical	-1.34688	0.00815682	11406	11409	50.7294	14733	14734	62.7179	11714	11715	43.2258	11710	11711	40.7573	197.43
GMOY006487-RA hypothetical protein|protein_coding|scf7180000649055:14122-29094:1|	cAMP-regulated guanine nucleotide exchange factor	CG9491	domain containing guanine nucleotide exchange factor, coding hypothetical	1.51097	0.004028	8128	8128	23.6813	11175	11175	31.1694	17183	17183	41.5441	18014	18014	41.0801	137.475

## Sheet: Sheet1
GMOY001391
GMOY003789
GMOY002142
GMOY002812
GMOY003039
GMOY002100
GMOY001108
GMOY006750
GMOY005235
GMOY009826
GMOY004893
GMOY009571
GMOY009572
GMOY002084
GMOY003840
GMOY002086
GMOY005847
GMOY007476
GMOY000153
GMOY000880
GMOY008032
GMOY007677
GMOY005251
GMOY006713
GMOY008030
GMOY005278
GMOY002141
GMOY001522
GMOY011810
GMOY011809
GMOY009805
GMOY000968
GMOY009587
GMOY009807
GMOY001312
GMOY002708
GMOY006485
GMOY011777
GMOY003533
GMOY010211
GMOY004823
