# Supplementary material for: Symbiont-induced odorant binding proteins mediate insect host hematopoiesis
Source: eLife. 2017 Jan 12;6:e19535. doi: 10.7554/eLife.19535 (PMC5231409; doi:10.7554/eLife.19535)
Supplement: Supplementary file 5. — DOI: http://dx.doi.org/10.7554/eLife.19535.032 [file elife-19535-supp5.xlsx]

## Sheet: Sheet1
	Table S2. DsiRNAs used in this studyA
	gene	DsiRNA nucleotide sequencesB,C
	obp6-1	5'-Cy3-UUGAUACACAAACAUCCAUCUGCUGGC-3'
	obp6-2	5'-CGUGAGGAAGUAGGAGCUAAAGAAGCG-3'
	GFP	5'-CUUGACUUCAGCACGUGUCUUGUAGUU-3'
	A siRNAs were generated at IDT, Coralville, IA.
	B siRNAs were duplexed, but represented here as single strands.
	C Two sequence specific duplexes were designed to target obp6.
