# Supplementary material for: Symbiont-induced odorant binding proteins mediate insect host hematopoiesis
Source: eLife. 2017 Jan 12;6:e19535. doi: 10.7554/eLife.19535 (PMC5231409; doi:10.7554/eLife.19535)
Supplement: Supplementary file 6. — DOI: http://dx.doi.org/10.7554/eLife.19535.033 [file elife-19535-supp6.xlsx]

## Sheet: Sheet1
Table S4. PCR primers used in this studyA.
fly species	PCR assay	gene	primer sets	Tm (°C)
Glossina morsitans	RT-qPCR	obp6	F - 5'-TGCTAATGGCAAATTGGTGA-3'	54
			R - 5'-CCGTACGTATCGGCTTGTTT-3'	55
		lozenge	F - 5'-TCCTTATCATTTTGCGGCCG-3'	55
			R - 5'-CGTTAAAGGTGGCGATGAGG-3'	54
		serpent	F - 5'-GGGCAGTTTAGCGACAAGAC-3'	55
			R - 5'-CAGAGGAAGTGGACGGGATA-3'	55
		beta-tubulin	F - 5'-CCATTCCCACGTCTTCACTT-3'	55
			R - 5'-GACCATGACGTGGATCACAG-3'	55
	RT-PCR	obp6	F - 5'-GTGCCGTGAGGAAGTAGGAG-3'	55
			R - 5'-CCGTACGTATCGGCTTGTTT-3'	55
		lozenge	F - 5'-CCACGGGAACCAAGAAGTAA-3'	55
			R - 5'-GCTACGGGATTGAATGGAAA-3'	55
		alpha-tubulin	F - 5'-ACGTATTCATTTCCCTTTGG-3'	53
			R - 5'-AATGGCTGTGGTGTTGGACAAC-3'	54
Drosophila melanogaster	RT-qPCR	obp28a	F - 5'-GCAGGAAATGGTCAAGAAGC-3'	54
			R - 5'-TCTCCAGGGCAATCTTTAGC-3'	55
		lozenge	F - 5'-TCCACGGTCAATCAGAATCA-3'	54
			R - 5'-TTTCAATGCTGGAACGACTG-3'	54
		rpl32	F - 5'-CCGCTTCAAGGGACAGTATC-3'	55
			R - 5'-GACAATCTCCTTGCGCTTCT-3'	55
A PCR primers were generated at IDT, Coralville, IA.
